# Supplementary material for: Beyond diagnostic connectivity: Leveraging digital health technology for the real-time collection and provision of high-quality actionable data on infectious diseases in Uganda
Source: PLOS Digit Health. 2024 Aug 23;3(8):e0000566. doi: 10.1371/journal.pdig.0000566 (PMC11343378; doi:10.1371/journal.pdig.0000566)
Supplement: S1 File — (XLSX) [file pdig.0000566.s001.xlsx]

## Sheet: Sheet1
Disease	Total	Positive	Errors	MTB RIF+	MTB Indeterminate+
HIV-1 QUAL	25654	675	3291	-	-
HIV-1 Viral Load	5463	1908	1543	-	-
HPV	24554	8405	2153	-	-
SARS-CoV-2	8065	586	131	-	-
TB	845938	41978	42448	1797	2470
	909674	53552	49566	1797	2470
A larger file of >45 MBs could not be uploaded as per journal requirements, and is available upon reasonable request, so this was a summary export
