# Supplementary material for: Beyond diagnostic connectivity: Leveraging digital health technology for the real-time collection and provision of high-quality actionable data on infectious diseases in Uganda
Source: PLOS Digit Health. 2024 Aug 23;3(8):e0000566. doi: 10.1371/journal.pdig.0000566 (PMC11343378; doi:10.1371/journal.pdig.0000566)
Supplement: S2 File — (XLSX) [file pdig.0000566.s002.xlsx]

## Sheet: Sheet1
Lab	Total	MTB-	MTB+RIF-	MTB+RIF+	MTB Trace Indet	No Result	Errors
A HC IV	292	260	13	2	4	0	13
B HC IV	58	38	3	1	1	0	15
C HC IV	30	19	6	0	0	0	5
D HC IV	124	111	4	0	5	0	4
E HC IV	64	49	2	0	1	0	12
F HC IV	813	663	20	2	13	0	115
G HC IV	264	247	8	0	5	0	4
H HC III	110	64	1	0	2	0	43
J HC IV	312	230	3	0	10	0	69
K HC III	79	46	8	0	2	0	23
L HCIV	84	71	3	0	3	0	7
M HOSPITAL	100	77	3	0	2	0	18
N HC IV	417	368	5	0	3	0	41
O HC IV	345	327	11	0	3	0	4
P HC IV	315	228	10	0	14	0	63
Q HC IV	187	161	5	0	3	0	18
R HC IV	34	12	2	0	2	0	18
S HC IV	111	65	2	0	1	0	43
T HCIV	188	152	6	0	2	0	28
U HC IV	178	145	0	0	2	0	31
V HC IV	234	220	4	0	1	0	9
W HC III	187	133	7	0	4	0	43
X HC IV	253	231	11	0	2	0	9
Y HCIV	55	36	1	0	1	0	17
Z HC IV	229	211	3	0	3	0	12
DF HCIV	198	176	4	3	1	0	14
YY HC III	336	266	11	0	2	0	57
	5597
