# Supplementary material for: Beyond diagnostic connectivity: Leveraging digital health technology for the real-time collection and provision of high-quality actionable data on infectious diseases in Uganda
Source: PLOS Digit Health. 2024 Aug 23;3(8):e0000566. doi: 10.1371/journal.pdig.0000566 (PMC11343378; doi:10.1371/journal.pdig.0000566)
Supplement: S3 File — (XLSX) [file pdig.0000566.s003.xlsx]

## Sheet: Sheet1
Date	Lab	Machine	Patient	Test Name	Sample Type	Final Result	Validity Status	Upload Date
May. 5, 2022	A LAB	A HC IV	A1	MTB RIF	Sputum	Rif Resistance detected	Valid	Oct. 19, 2023, 1:20 p.m.
May. 7,2023	B LAB	B HC IV	A2	MTB RIF	Swab	Rif Resistance detected	Valid	March 8, 2023, 9 a.m.
June. 7,2024	D LAB	D HC III	A3	MTB RIF	Sputum	Rif Resistance detected	Valid	March 17, 2023, 1:06 p.m.
May. 7,2025	E LAB	E HC IV	A4	MTB RIF	Sputum	Rif Resistance detected	Valid	March 19, 2023, 5:16 p.m.
April 19, 2023	F LAB	F HC IV	A5	MTB RIF	Sputum	Rif Resistance detected	Valid	April 19, 2023, 12:47 p.m.
May 13, 2023	G LAB	G HC IV	A6	MTB RIF	Sputum	Rif Resistance detected	Valid	June 26, 2023, 5:28 p.m.
May 15, 2023	H LAB	H HC IV	A7	MTB RIF	Sputum	Rif Resistance detected	Valid	June 20, 2023, 12:02 p.m.
May 26, 2023	J LAB	J HC IV	A8	MTB RIF	Sputum	Rif Resistance detected	Valid	May 26, 2023, 2:40 p.m.
Oct. 16, 2023	K LAB	K HC IV	A9	MTB RIF	Sputum	Rif Resistance detected	Valid	Oct. 25, 2023, 3:18 p.m.
Oct. 17, 2023	L LAB	L HC III	A10	MTB RIF	Sputum	Rif Resistance detected	Valid	Jan. 23, 2024, 11:53 a.m.
Oct. 19, 2023	M LAB	M HC IV	A11	MTB RIF	Sputum	Rif Resistance detected	Valid	Jan. 25, 2024, 12:47 p.m.
Oct. 20, 2023	N LAB	N HC IV	A12	MTB RIF	Sputum	Rif Resistance detected	Valid	Feb. 1, 2024, 11:31 a.m.
Oct. 24, 2023	O LAB	O HC IV	A13	MTB RIF	Sputum	Rif Resistance detected	Valid	Nov. 14, 2023, 5:37 p.m.
Oct. 26, 2023	P LAB	P HC IV	A14	MTB RIF	Sputum	Rif Resistance detected	Valid	Jan. 23, 2024, 12:41 p.m.
Nov. 1, 2023	Q LAB	Q HC IV	A15	MTB RIF	Sputum	Rif Resistance detected	Valid	Jan. 17, 2024, 1:23 p.m.
Nov. 7, 2023	R LAB	R HC IV	A16	MTB RIF	Sputum	Rif Resistance detected	Valid	Jan. 18, 2024, 9:21 a.m.
Nov. 14, 2023	S LAB	S HC III	A17	MTB RIF	Sputum	Rif Resistance detected	Valid	Dec. 6, 2023, 12:25 p.m.
Jan. 12, 2024	T LAB	T HC IV	A18	MTB RIF	Sputum	Rif Resistance detected	Valid	Jan. 19, 2024, 2:21 p.m.
	Dates and unique identifiers have been altered for patient privacy (sample of a real export for demo purposes)
