# Supplementary material for: Beyond diagnostic connectivity: Leveraging digital health technology for the real-time collection and provision of high-quality actionable data on infectious diseases in Uganda
Source: PLOS Digit Health. 2024 Aug 23;3(8):e0000566. doi: 10.1371/journal.pdig.0000566 (PMC11343378; doi:10.1371/journal.pdig.0000566)
Supplement: S5 File — (XLSX) [file pdig.0000566.s005.xlsx]

## Sheet: Sheet1
Date	Lab	Machine	Patient	Test Name	Sample Type	Final Result	Validity Status	Upload Date
Oct. 19, 2022	LAB A1	HC III A1	A1	MTB Plus	Sputum	No result	Error-1	Oct. 19, 2023, 1:21 p.m.
Dec. 27, 2022	LAB A2	HC III A2	A2	MTB RIF	Sputum	No result	Error-2	Jan. 26, 2023, 11:12 a.m.
Jan. 5, 2023	LAB A3	HC III A3	A3	MTB Plus	Sputum	No result	Error-3	Jan. 23, 2024, 12:40 p.m.
Jan. 6, 2023	LAB A4	HC III A4	A4	MTB Plus	Sputum	No result	Error-3	Oct. 19, 2023, 1:20 p.m.
Jan. 7, 2023	LAB A5	HC III A5	A5	MTB Plus	Sputum	No result	Error-3	Oct. 19, 2023, 1:20 p.m.
Jan. 20, 2023	LAB A6	HC III A6	A6	MTB Plus	Sputum	No result	Error-5	Jan. 26, 2023, 11:12 a.m.
Jan. 23, 2023	LAB A7	HC III A7	A7	MTB Plus	Sputum	No result	Error-2	Jan. 23, 2023, 1:50 p.m.
Jan. 23, 2023	LAB A8	HC III A8	A8	MTB Plus	Sputum	No result	Error-2	Jan. 23, 2023, 3:50 p.m.
Jan. 25, 2023	LAB A9	HC III A9	A9	MTB Plus	Sputum	No result	Error-1	March 1, 2023, 1:39 p.m.
Jan. 29, 2023	LAB A10	HC III A10	A10	MTB Plus	Sputum	No result	Error-5	Oct. 19, 2023, 1:20 p.m.
Jan. 30, 2023	LAB A11	HC III A11	A11	MTB Plus	Swab	No result	Error-1	Feb. 13, 2023, 1:02 p.m.
Jan. 31, 2023	LAB A12	HC III A12	A12	MTB Plus	Sputum	No result	Error-5	Feb. 9, 2023, 12:20 p.m.
Jan. 31, 2023	LAB A13	HC III A13	A13	MTB Plus	Swab	No result	Error-2	Feb. 9, 2023, 1:58 p.m.
Feb. 2, 2023	LAB A14	HC III A14	A14	MTB Plus	Swab	No result	Error-3	March 14, 2023, 2:58 p.m.
Feb. 3, 2023	LAB A15	HC III A15	A15	MTB Plus	Swab	No result	Error-5	Feb. 3, 2023, 9:54 a.m.
Feb. 3, 2023	LAB A16	HC III A16	A16	MTB Plus	Swab	No result	Error-5	Feb. 3, 2023, 9:56 a.m.
Feb. 3, 2023	LAB A17	HC III A17	A17	MTB Plus	Sputum	No result	Error-5	Feb. 6, 2023, 1:42 p.m.
Feb. 3, 2023	LAB A18	HC III A18	A18	MTB Plus	Sputum	No result	Error-5	Feb. 6, 2023, 1:42 p.m.
Feb. 5, 2023	LAB A19	HC III A19	A19	MTB Plus	Sputum	No result	Error-5	Feb. 6, 2023, 12:23 p.m.
Feb. 7, 2023	LAB A20	HC III A20	A20	MTB Plus	Sputum	No result	Error-5	Feb. 8, 2023, 11:36 a.m.
Feb. 7, 2023	LAB A21	HC III A21	A21	MTB Plus	Sputum	No result	Error-5	Feb. 8, 2023, 11:36 a.m.
Feb. 9, 2023	LAB A22	HC III A22	A22	MTB Plus	Sputum	No result	Error-2	Feb. 9, 2023, 12:20 p.m.
Feb. 9, 2023	LAB A23	HC III A23	A23	MTB Plus	Swab	No result	Error-3	Feb. 9, 2023, 5:35 p.m.
Feb. 11, 2023	LAB A24	HC III A24	A24	MTB Plus	Sputum	No result	Error-1	Oct. 19, 2023, 1:20 p.m.
Feb. 13, 2023	LAB A25	HC III A25	A25	MTB Plus	Sputum	No result	Error-5	Feb. 13, 2023, 2:38 p.m.
Feb. 13, 2023	LAB A26	HC III A26	A26	MTB Plus	Swab	No result	Error-2	Feb. 13, 2023, 9:35 p.m.
Feb. 13, 2023	LAB A27	HC III A27	A27	MTB Plus	Swab	No result	Error-3	Feb. 13, 2023, 10:28 p.m.
Feb. 14, 2023	LAB A28	HC III A28	A28	MTB Plus	Sputum	No result	Error-5	Feb. 16, 2023, 9:35 a.m.
Feb. 15, 2023	LAB A29	HC III A29	A29	MTB Plus	Sputum	No result	Error-5	Feb. 15, 2023, 12:30 p.m.
Feb. 17, 2023	LAB A30	HC III A30	A30	MTB Plus	Sputum	No result	Error-5	Feb. 17, 2023, 2:23 p.m.
Feb. 18, 2023	LAB A31	HC III A31	A31	MTB Plus	Sputum	No result	Error-1	Feb. 18, 2023, 8:28 p.m.
Feb. 19, 2023	LAB A32	HC III A32	A32	MTB Plus	Sputum	No result	Error-5	Feb. 19, 2023, 11:44 a.m.
Feb. 20, 2023	LAB A33	HC III A33	A33	MTB Plus	Sputum	No result	Error-5	Feb. 20, 2023, 12:44 p.m.
Feb. 22, 2023	LAB A34	HC III A34	A34	MTB Plus	Sputum	No result	Error-2	Feb. 22, 2023, 5:50 p.m.
Feb. 25, 2023	LAB A35	HC III A35	A35	MTB Plus	Sputum	No result	Error-1	March 2, 2023, 11:44 a.m.
Feb. 25, 2023	LAB A36	HC III A36	A36	MTB Plus	Sputum	No result	Error-5	March 2, 2023, 11:44 a.m.
Feb. 27, 2023	LAB A37	HC III A37	A37	MTB Plus	Sputum	No result	Error-2	March 1, 2023, 10:56 a.m.
March 1, 2023	LAB A38	HC III A38	A38	MTB Plus	Swab	No result	Error-3	March 2, 2023, 11:44 a.m.
March 2, 2023	LAB A39	HC III A39	A39	MTB Plus	Sputum	No result	Error-1	Oct. 19, 2023, 1:20 p.m.
March 3, 2023	LAB A40	HC III A40	A40	MTB Plus	Sputum	No result	Error-3	March 3, 2023, 1:58 p.m.
March 4, 2023	LAB A41	HC III A41	A41	MTB Plus	Sputum	No result	Error-5	Jan. 23, 2024, 12:41 p.m.
March 4, 2023	LAB A42	HC III A42	A42	MTB Plus	Sputum	No result	Error-2	Jan. 23, 2024, 12:41 p.m.
March 4, 2023	LAB A43	HC III A43	A43	MTB Plus	Sputum	No result	Error-5	Jan. 23, 2024, 12:41 p.m.
March 6, 2023	LAB A44	HC III A44	A44	MTB Plus	Sputum	No result	Error-5	March 6, 2023, 5:33 p.m.
March 6, 2023	LAB A45	HC III A45	A45	MTB Plus	Sputum	No result	Error-5	March 6, 2023, 6:47 p.m.
March 7, 2023	LAB A46	HC III A46	A46	MTB Plus	Sputum	No result	Error-5	March 7, 2023, 5:40 p.m.
March 9, 2023	LAB A47	HC III A47	A47	MTB Plus	Sputum	No result	Error-5	March 9, 2023, 5:43 p.m.
March 10, 2023	LAB A48	HC III A48	A48	MTB Plus	Sputum	No result	Error-3	Oct. 19, 2023, 1:20 p.m.
March 10, 2023	LAB A49	HC III A49	A49	MTB Plus	Sputum	No result	Error-3	Oct. 19, 2023, 1:20 p.m.
March 10, 2023	LAB A50	HC III A50	A50	MTB Plus	Sputum	No result	Error-3	Oct. 19, 2023, 1:20 p.m.
March 13, 2023	LAB A51	HC III A51	A51	MTB Plus	Sputum	No result	Error-5	March 13, 2023, 2:03 p.m.
March 13, 2023	LAB A52	HC III A52	A52	MTB Plus	Sputum	No result	Error-2	March 13, 2023, 2:52 p.m.
March 14, 2023	LAB A53	HC III A53	A53	MTB Plus	Swab	No result	Error-2	March 14, 2023, 12:02 p.m.
March 14, 2023	LAB A54	HC III A54	A54	MTB Plus	Sputum	No result	Error-5	March 29, 2023, 4:32 p.m.
March 14, 2023	LAB A55	HC III A55	A55	MTB Plus	Sputum	No result	Error-5	Dec. 6, 2023, 12:24 p.m.
March 15, 2023	LAB A56	HC III A56	A56	MTB Plus	Sputum	No result	Error-5	March 15, 2023, 1:21 p.m.
March 15, 2023	LAB A57	HC III A57	A57	MTB Plus	Sputum	No result	Error-2	March 15, 2023, 3:01 p.m.
March 15, 2023	LAB A58	HC III A58	A58	MTB Plus	Sputum	No result	Error-5	March 15, 2023, 3:42 p.m.
March 15, 2023	LAB A59	HC III A59	A59	MTB Plus	Swab	No result	Error-2	March 15, 2023, 5:45 p.m.
March 15, 2023	LAB A60	HC III A60	A60	MTB Plus	Sputum	No result	Error-2	March 15, 2023, 6:39 p.m.
March 15, 2023	LAB A61	HC III A61	A61	MTB Plus	Swab	No result	Error-2	March 18, 2023, 11:19 a.m.
March 18, 2023	LAB A62	HC III A62	A62	MTB Plus	Sputum	No result	Error-5	March 18, 2023, 9:54 a.m.
March 18, 2023	LAB A63	HC III A63	A63	MTB Plus	Swab	No result	Error-5	March 18, 2023, 11:37 a.m.
March 20, 2023	LAB A64	HC III A64	A64	MTB Plus	Swab	No result	Error-5	March 20, 2023, 4:12 p.m.
March 20, 2023	LAB A65	HC III A65	A65	MTB Plus	Swab	No result	Error-5	March 20, 2023, 8:19 p.m.
March 20, 2023	LAB A66	HC III A66	A66	MTB Plus	Sputum	No result	Error-5	Oct. 19, 2023, 1:21 p.m.
March 21, 2023	LAB A67	HC III A67	A67	MTB Plus	Blood	No result	Error-1	March 21, 2023, 5:14 p.m.
March 21, 2023	LAB A68	HC III A68	A68	MTB Plus	Sputum	No result	Error-3	March 21, 2023, 7:30 p.m.
March 21, 2023	LAB A69	HC III A69	A69	MTB Plus	Sputum	No result	Error-5	March 21, 2023, 10:21 p.m.
March 21, 2023	LAB A70	HC III A70	A70	MTB RIF	Sputum	No result	Error-8	March 29, 2023, 4:33 p.m.
March 22, 2023	LAB A71	HC III A71	A71	MTB Plus	Swab	No result	Error-2	March 22, 2023, 1:10 p.m.
March 22, 2023	LAB A72	HC III A72	A72	MTB Plus	Sputum	No result	Error-1	March 22, 2023, 4:53 p.m.
March 22, 2023	LAB A73	HC III A73	A73	MTB Plus	Sputum	No result	Error-5	March 22, 2023, 10:52 p.m.
March 23, 2023	LAB A74	HC III A74	A74	MTB Plus	Sputum	No result	Error-5	March 23, 2023, 10:42 a.m.
March 23, 2023	LAB A75	HC III A75	A75	MTB Plus	Sputum	No result	Error-2	March 23, 2023, 4:24 p.m.
March 24, 2023	LAB A76	HC III A76	A76	MTB Plus	Sputum	No result	Error-5	March 24, 2023, 7:05 a.m.
March 24, 2023	LAB A77	HC III A77	A77	MTB Plus	Swab	No result	Error-2	March 24, 2023, 11:13 a.m.
March 24, 2023	LAB A78	HC III A78	A78	MTB Plus	BLANK Ext	No result	Error-2	March 24, 2023, 5:46 p.m.
March 24, 2023	LAB A79	HC III A79	A79	MTB Plus	Sputum	No result	Error-2	March 24, 2023, 5:49 p.m.
March 24, 2023	LAB A80	HC III A80	A80	MTB RIF control	POS control	No result	Error-8	March 24, 2023, 8:13 p.m.
March 27, 2023	LAB A81	HC III A81	A81	MTB Plus	Sputum	No result	Error-5	March 27, 2023, 12:40 p.m.
March 27, 2023	LAB A82	HC III A82	A82	MTB Plus	Sputum	No result	Error-2	March 30, 2023, 9:23 a.m.
March 27, 2023	LAB A83	HC III A83	A83	MTB Plus	Sputum	No result	Error-2	March 30, 2023, 9:23 a.m.
March 28, 2023	LAB A84	HC III A84	A84	MTB Plus	Sputum	No result	Error-5	March 28, 2023, 12:51 p.m.
March 28, 2023	LAB A85	HC III A85	A85	MTB Plus	Sputum	No result	Error-1	March 28, 2023, 10:42 p.m.
March 29, 2023	LAB A86	HC III A86	A86	MTB Plus	Sputum	No result	Error-1	March 29, 2023, 12:14 p.m.
March 29, 2023	LAB A87	HC III A87	A87	MTB Plus	Sputum	No result	Error-2	March 29, 2023, 1:56 p.m.
March 29, 2023	LAB A88	HC III A88	A88	MTB Plus	Sputum	No result	Error-5	March 30, 2023, 10:34 a.m.
March 30, 2023	LAB A89	HC III A89	A89	MTB Plus	Sputum	No result	Error-5	March 30, 2023, 2:07 a.m.
March 30, 2023	LAB A90	HC III A90	A90	MTB Plus	Sputum	No result	Error-5	March 30, 2023, 10:31 a.m.
March 30, 2023	LAB A91	HC III A91	A91	MTB Plus	Sputum	No result	Error-5	March 30, 2023, 12:04 p.m.
March 30, 2023	LAB A92	HC III A92	A92	MTB Plus	Sputum	No result	Error-2	March 31, 2023, 10:53 a.m.
March 31, 2023	LAB A93	HC III A93	A93	MTB Plus	Sputum	No result	Error-2	March 31, 2023, 12:12 p.m.
March 31, 2023	LAB A94	HC III A94	A94	MTB Plus	Sputum	No result	Error-5	March 31, 2023, 12:21 p.m.
March 31, 2023	LAB A95	HC III A95	A95	MTB Plus	Sputum	No result	Error-1	March 31, 2023, 2:24 p.m.
March 31, 2023	LAB A96	HC III A96	A96	MTB Plus	Sputum	No result	Error-3	March 31, 2023, 5:33 p.m.
March 31, 2023	LAB A97	HC III A97	A97	MTB Plus	Sputum	No result	Error-2	Nov. 14, 2023, 5:37 p.m.
March 31, 2023	LAB A98	HC III A98	A98	MTB Plus	Sputum	No result	Error-2	Nov. 14, 2023, 5:37 p.m.
April 1, 2023	LAB A99	HC III A99	A99	MTB Plus	Sputum	No result	Error-3	April 1, 2023, 10:08 a.m.
April 1, 2023	LAB A100	HC III A100	A100	MTB Plus	Sputum	No result	Error-3	April 1, 2023, 10:35 a.m.
April 1, 2023	LAB A101	HC III A101	A101	MTB Plus	Sputum	No result	Error-3	April 1, 2023, 11:27 a.m.
April 1, 2023	LAB A102	HC III A102	A102	MTB Plus	Sputum	No result	Error-3	Nov. 14, 2023, 5:37 p.m.
April 2, 2023	LAB A103	HC III A103	A103	MTB Plus	Swab	No result	Error-3	Nov. 14, 2023, 5:37 p.m.
April 3, 2023	LAB A104	HC III A104	A104	MTB Plus	Sputum	No result	Error-3	Nov. 14, 2023, 5:37 p.m.
April 4, 2023	LAB A105	HC III A105	A105	MTB Plus	Sputum	No result	Error-1	April 4, 2023, 3:59 p.m.
April 4, 2023	LAB A106	HC III A106	A106	MTB Plus	Sputum	No result	Error-3	April 5, 2023, 9:33 a.m.
April 4, 2023	LAB A107	HC III A107	A107	MTB Plus	Sputum	No result	Error-2	April 5, 2023, 9:34 a.m.
April 5, 2023	LAB A108	HC III A108	A108	MTB Plus	Sputum	No result	Error-5	April 5, 2023, 12:51 p.m.
April 5, 2023	LAB A109	HC III A109	A109	MTB Plus	Sputum	No result	Error-5	April 5, 2023, 1:36 p.m.
April 5, 2023	LAB A110	HC III A110	A110	MTB Plus	Sputum	No result	Error-3	April 5, 2023, 2:32 p.m.
April 5, 2023	LAB A111	HC III A111	A111	MTB Plus	Sputum	No result	Error-5	April 5, 2023, 2:42 p.m.
April 5, 2023	LAB A112	HC III A112	A112	MTB Plus	Sputum	No result	Error-5	April 5, 2023, 5:12 p.m.
April 5, 2023	LAB A113	HC III A113	A113	MTB Plus	Sputum	No result	Error-5	April 5, 2023, 6:35 p.m.
April 5, 2023	LAB A114	HC III A114	A114	MTB Plus	Sputum	No result	Error-5	April 5, 2023, 9:30 p.m.
April 5, 2023	LAB A115	HC III A115	A115	MTB Plus	Sputum	No result	Error-5	April 14, 2023, 5:48 p.m.
April 6, 2023	LAB A116	HC III A116	A116	MTB RIF	Sputum	No result	Error-8	April 6, 2023, 10:47 a.m.
April 6, 2023	LAB A117	HC III A117	A117	MTB Plus	Sputum	No result	Error-2	April 6, 2023, 11:49 a.m.
April 6, 2023	LAB A118	HC III A118	A118	MTB Plus	Sputum	No result	Error-2	April 6, 2023, noon
April 6, 2023	LAB A119	HC III A119	A119	MTB RIF control	POS control	No result	Error-8	April 14, 2023, 10:18 a.m.
April 7, 2023	LAB A120	HC III A120	A120	MTB Plus	Sputum	No result	Error-2	April 7, 2023, 11:10 a.m.
April 11, 2023	LAB A121	HC III A121	A121	MTB Plus	Sputum	No result	Error-5	April 12, 2023, 10:55 a.m.
April 12, 2023	LAB A122	HC III A122	A122	MTB Plus	Sputum	No result	Error-5	April 12, 2023, 1:57 p.m.
April 13, 2023	LAB A123	HC III A123	A123	MTB Plus	Sputum	No result	Error-5	April 13, 2023, 1:29 p.m.
April 13, 2023	LAB A124	HC III A124	A124	MTB Plus	Sputum	No result	Error-1	April 13, 2023, 3:30 p.m.
April 13, 2023	LAB A125	HC III A125	A125	MTB RIF	Sputum	No result	Error-8	April 21, 2023, 2:53 p.m.
April 14, 2023	LAB A126	HC III A126	A126	MTB Plus	Sputum	No result	Error-3	Nov. 14, 2023, 5:37 p.m.
April 18, 2023	LAB A127	HC III A127	A127	MTB RIF	Sputum	No result	Error-8	April 19, 2023, 12:47 p.m.
April 19, 2023	LAB A128	HC III A128	A128	MTB RIF	Sputum	No result	Error-8	April 19, 2023, 1:04 p.m.
April 19, 2023	LAB A129	HC III A129	A129	MTB Plus	Swab	No result	Error-5	April 19, 2023, 6:28 p.m.
April 19, 2023	LAB A130	HC III A130	A130	MTB RIF control	POS control	No result	Error-8	April 19, 2023, 7:35 p.m.
April 20, 2023	LAB A131	HC III A131	A131	MTB Plus	Sputum	No result	Error-2	April 20, 2023, 12:18 p.m.
April 21, 2023	LAB A132	HC III A132	A132	MTB RIF	Sputum	No result	Error-2	April 21, 2023, 1:04 p.m.
April 21, 2023	LAB A133	HC III A133	A133	MTB Plus	Sputum	No result	Error-5	April 21, 2023, 2:53 p.m.
April 22, 2023	LAB A134	HC III A134	A134	MTB Plus	Sputum	No result	Error-2	Jan. 25, 2024, 12:47 p.m.
April 24, 2023	LAB A135	HC III A135	A135	MTB Plus	Sputum	No result	Error-5	April 24, 2023, 12:53 p.m.
April 24, 2023	LAB A136	HC III A136	A136	MTB Plus	Sputum	No result	Error-5	April 24, 2023, 4:28 p.m.
April 25, 2023	LAB A137	HC III A137	A137	MTB Plus	Sputum	No result	Error-2	April 25, 2023, 10:27 a.m.
April 25, 2023	LAB A138	HC III A138	A138	MTB Plus	Sputum	No result	Error-1	April 25, 2023, 5:17 p.m.
April 26, 2023	LAB A139	HC III A139	A139	MTB Plus	Sputum	No result	Error-2	April 26, 2023, 11:22 a.m.
April 27, 2023	LAB A140	HC III A140	A140	MTB Plus	Sputum	No result	Error-1	Jan. 25, 2024, 12:47 p.m.
April 28, 2023	LAB A141	HC III A141	A141	MTB Plus	Sputum	No result	Error-5	Oct. 16, 2023, 12:56 p.m.
April 28, 2023	LAB A142	HC III A142	A142	MTB Plus	Sputum	No result	Error-5	Oct. 16, 2023, 12:56 p.m.
April 29, 2023	LAB A143	HC III A143	A143	MTB Plus	Sputum	No result	Error-5	Oct. 16, 2023, 12:56 p.m.
April 29, 2023	LAB A144	HC III A144	A144	MTB Plus	Sputum	No result	Error-2	Oct. 16, 2023, 12:56 p.m.
April 30, 2023	LAB A145	HC III A145	A145	MTB Plus	Sputum	No result	Error-5	Oct. 16, 2023, 12:56 p.m.
May 4, 2023	LAB A146	HC III A146	A146	MTB Plus	Sputum	No result	Error-2	May 4, 2023, 11:08 a.m.
May 4, 2023	LAB A147	HC III A147	A147	MTB Plus	Sputum	No result	Error-5	May 5, 2023, 9:30 a.m.
May 4, 2023	LAB A148	HC III A148	A148	MTB Plus	Sputum	No result	Error-5	Oct. 16, 2023, 12:56 p.m.
May 5, 2023	LAB A149	HC III A149	A149	MTB Plus	Sputum	No result	Error-1	May 5, 2023, 2:24 p.m.
May 8, 2023	LAB A150	HC III A150	A150	MTB Plus	Sputum	No result	Error-2	May 8, 2023, 3:30 p.m.
May 8, 2023	LAB A151	HC III A151	A151	MTB Plus	Swab	No result	Error-3	May 8, 2023, 3:34 p.m.
May 9, 2023	LAB A152	HC III A152	A152	MTB Plus	Swab	No result	Error-1	May 9, 2023, noon
May 9, 2023	LAB A153	HC III A153	A153	MTB Plus	Sputum	No result	Error-5	May 9, 2023, 5:29 p.m.
May 9, 2023	LAB A154	HC III A154	A154	MTB Plus	Sputum	No result	Error-3	Nov. 14, 2023, 5:37 p.m.
May 10, 2023	LAB A155	HC III A155	A155	MTB Plus	Sputum	No result	Error-1	May 10, 2023, 11:17 a.m.
May 10, 2023	LAB A156	HC III A156	A156	MTB Plus	Sputum	No result	Error-5	May 10, 2023, 12:24 p.m.
May 10, 2023	LAB A157	HC III A157	A157	MTB Plus	Sputum	No result	Error-5	May 10, 2023, 6:47 p.m.
May 11, 2023	LAB A158	HC III A158	A158	MTB Plus	Sputum	No result	Error-1	May 11, 2023, 11:04 a.m.
May 11, 2023	LAB A159	HC III A159	A159	MTB Plus	Sputum	No result	Error-1	May 11, 2023, 11:05 a.m.
May 11, 2023	LAB A160	HC III A160	A160	MTB Plus	Sputum	No result	Error-5	Jan. 17, 2024, 1:22 p.m.
May 12, 2023	LAB A161	HC III A161	A161	MTB Plus	Sputum	No result	Error-2	Nov. 14, 2023, 5:37 p.m.
May 17, 2023	LAB A162	HC III A162	A162	MTB RIF	Sputum	No result	Error-2	May 17, 2023, 11:33 a.m.
May 17, 2023	LAB A163	HC III A163	A163	MTB Plus	Sputum	No result	Error-1	May 18, 2023, 11:19 a.m.
May 19, 2023	LAB A164	HC III A164	A164	MTB Plus	Sputum	No result	Error-2	May 19, 2023, 12:09 p.m.
May 20, 2023	LAB A165	HC III A165	A165	MTB Plus	Sputum	No result	Error-5	May 20, 2023, 3:10 p.m.
May 20, 2023	LAB A166	HC III A166	A166	MTB Plus	Sputum	No result	Error-5	May 20, 2023, 8:38 p.m.
May 20, 2023	LAB A167	HC III A167	A167	MTB Plus	Sputum	No result	Error-3	Nov. 14, 2023, 5:37 p.m.
May 22, 2023	LAB A168	HC III A168	A168	MTB Plus	Sputum	No result	Error-2	May 26, 2023, 2:44 p.m.
May 25, 2023	LAB A169	HC III A169	A169	MTB Plus	Sputum	No result	Error-5	May 26, 2023, 10:17 a.m.
May 25, 2023	LAB A170	HC III A170	A170	MTB RIF	Sputum	No result	Error-2	May 26, 2023, 2:44 p.m.
May 30, 2023	LAB A171	HC III A171	A171	MTB RIF	Swab	No result	Error-2	May 30, 2023, 2:43 p.m.
May 30, 2023	LAB A172	HC III A172	A172	MTB Plus	Sputum	No result	Error-5	May 31, 2023, 8:24 a.m.
May 30, 2023	LAB A173	HC III A173	A173	MTB Plus	Sputum	No result	Error-5	May 31, 2023, 8:24 a.m.
May 30, 2023	LAB A174	HC III A174	A174	MTB Plus	Sputum	No result	Error-3	June 19, 2023, 2:06 p.m.
June 9, 2023	LAB A175	HC III A175	A175	MTB Plus	Sputum	No result	Error-2	June 22, 2023, 11:32 a.m.
June 12, 2023	LAB A176	HC III A176	A176	MTB Plus	Sputum	No result	Error-5	June 20, 2023, 12:02 p.m.
June 12, 2023	LAB A177	HC III A177	A177	MTB Plus	Sputum	No result	Error-5	June 20, 2023, 12:02 p.m.
June 12, 2023	LAB A178	HC III A178	A178	MTB Plus	Sputum	No result	Error-5	June 20, 2023, 12:02 p.m.
June 12, 2023	LAB A179	HC III A179	A179	MTB Plus	Sputum	No result	Error-5	Oct. 5, 2023, 11:53 a.m.
June 12, 2023	LAB A180	HC III A180	A180	MTB Plus	Sputum	No result	Error-5	Oct. 5, 2023, 11:53 a.m.
June 13, 2023	LAB A181	HC III A181	A181	MTB Plus	Sputum	No result	Error-1	June 13, 2023, 8:28 p.m.
June 16, 2023	LAB A182	HC III A182	A182	MTB Plus	Sputum	No result	Error-5	Jan. 23, 2024, 12:40 p.m.
June 20, 2023	LAB A183	HC III A183	A183	MTB Plus	Sputum	No result	Error-5	June 23, 2023, 10:17 a.m.
June 22, 2023	LAB A184	HC III A184	A184	MTB Plus	Sputum	No result	Error-5	June 22, 2023, 2:13 p.m.
June 23, 2023	LAB A185	HC III A185	A185	MTB Plus	Sputum	No result	Error-2	June 23, 2023, 1:06 p.m.
June 24, 2023	LAB A186	HC III A186	A186	MTB Plus	Sputum	No result	Error-2	Oct. 5, 2023, 11:53 a.m.
June 26, 2023	LAB A187	HC III A187	A187	MTB Plus	Sputum	No result	Error-5	Jan. 17, 2024, 1:23 p.m.
June 27, 2023	LAB A188	HC III A188	A188	MTB Plus	Sputum	No result	Error-5	Jan. 17, 2024, 1:23 p.m.
June 28, 2023	LAB A189	HC III A189	A189	MTB Plus	Sputum	No result	Error-5	Jan. 26, 2024, 12:26 p.m.
June 29, 2023	LAB A190	HC III A190	A190	MTB Plus	Sputum	No result	Error-5	Jan. 17, 2024, 1:23 p.m.
June 30, 2023	LAB A191	HC III A191	A191	MTB Plus	Sputum	No result	Error-3	June 30, 2023, 2:58 p.m.
Aug. 14, 2023	LAB A192	HC III A192	A192	MTB Plus	Sputum	No result	Error-1	Jan. 17, 2024, 1:23 p.m.
Oct. 16, 2023	LAB A193	HC III A193	A193	MTB RIF	Sputum	No result	Error-2	Oct. 25, 2023, 3:18 p.m.
Oct. 18, 2023	LAB A194	HC III A194	A194	MTB Plus	Sputum	No result	Error-2	Jan. 23, 2024, 11:53 a.m.
Oct. 24, 2023	LAB A195	HC III A195	A195	MTB Plus	Sputum	No result	Error-2	Nov. 14, 2023, 5:37 p.m.
Oct. 24, 2023	LAB A196	HC III A196	A196	MTB Plus	Sputum	No result	Error-5	Jan. 17, 2024, 1:55 p.m.
Oct. 28, 2023	LAB A197	HC III A197	A197	MTB Plus	Sputum	No result	Error-1	Oct. 28, 2023, 7:43 a.m.
Oct. 30, 2023	LAB A198	HC III A198	A198	MTB Plus	Sputum	No result	Error-2	Jan. 19, 2024, 2:21 p.m.
Nov. 8, 2023	LAB A199	HC III A199	A199	MTB Plus	Sputum	No result	Error-1	Nov. 8, 2023, 6:19 p.m.
Nov. 13, 2023	LAB A200	HC III A200	A200	MTB Plus	Sputum	No result	Error-1	Jan. 29, 2024, 2:50 p.m.
Nov. 14, 2023	LAB A201	HC III A201	A201	MTB RIF	Sputum	No result	Error-8	Dec. 6, 2023, 12:25 p.m.
Nov. 15, 2023	LAB A202	HC III A202	A202	MTB Plus	Sputum	No result	Error-5	Nov. 16, 2023, 9:18 a.m.
Nov. 17, 2023	LAB A203	HC III A203	A203	MTB Plus	BLANK Ext	No result	Error-5	Jan. 17, 2024, 1:55 p.m.
Nov. 17, 2023	LAB A204	HC III A204	A204	MTB Plus	BLANK Ext	No result	Error-3	Jan. 17, 2024, 1:55 p.m.
Nov. 20, 2023	LAB A205	HC III A205	A205	MTB Plus	Sputum	No result	Error-2	Feb. 1, 2024, 11:32 a.m.
Nov. 21, 2023	LAB A206	HC III A206	A206	MTB RIF	Sputum	No result	Error-8	Nov. 22, 2023, 10:21 a.m.
Nov. 21, 2023	LAB A207	HC III A207	A207	MTB Plus	Sputum	No result	Error-2	Feb. 1, 2024, 11:32 a.m.
Nov. 24, 2023	LAB A208	HC III A208	A208	MTB Plus	Sputum	No result	Error-1	Jan. 17, 2024, 1:23 p.m.
Nov. 30, 2023	LAB A209	HC III A209	A209	MTB Plus	Sputum	No result	Error-5	Dec. 1, 2023, 9:24 a.m.
Dec. 1, 2023	LAB A210	HC III A210	A210	MTB RIF	Sputum	No result	Error-8	Dec. 1, 2023, 10:37 a.m.
Dec. 16, 2023	LAB A211	HC III A211	A211	MTB Plus	Swab	No result	Error-5	Jan. 29, 2024, 2:50 p.m.
Dec. 18, 2023	LAB A212	HC III A212	A212	MTB Plus	Sputum	No result	Error-5	Jan. 17, 2024, 1:23 p.m.
Dec. 21, 2023	LAB A213	HC III A213	A213	MTB Plus	Sputum	No result	Error-5	Jan. 18, 2024, 9:22 a.m.
Dec. 21, 2023	LAB A214	HC III A214	A214	MTB Plus	Sputum	No result	Error-5	Jan. 23, 2024, 12:41 p.m.
Dec. 22, 2023	LAB A215	HC III A215	A215	MTB Plus	Sputum	No result	Error-3	Dec. 22, 2023, 4:47 p.m.
Dec. 24, 2023	LAB A216	HC III A216	A216	MTB Plus	Sputum	No result	Error-2	Jan. 19, 2024, 2:21 p.m.
Dec. 28, 2023	LAB A217	HC III A217	A217	MTB RIF	Sputum	No result	Error-8	Dec. 28, 2023, 6:04 p.m.
Jan. 4, 2024	LAB A218	HC III A218	A218	MTB Plus	Sputum	No result	Error-3	Jan. 23, 2024, 12:41 p.m.
Jan. 5, 2024	LAB A219	HC III A219	A219	MTB Plus	Sputum	No result	Error-3	Jan. 18, 2024, 9:22 a.m.
Jan. 5, 2024	LAB A220	HC III A220	A220	MTB Plus	Sputum	No result	Error-1	Feb. 1, 2024, 11:32 a.m.
Jan. 6, 2024	LAB A221	HC III A221	A221	MTB Plus	Sputum	No result	Error-1	Jan. 23, 2024, 12:41 p.m.
Jan. 10, 2024	LAB A222	HC III A222	A222	MTB Plus	Sputum	No result	Error-5	Jan. 23, 2024, 12:42 p.m.
Jan. 12, 2024	LAB A223	HC III A223	A223	MTB Plus	Sputum	No result	Error-1	Jan. 18, 2024, 9:22 a.m.
Jan. 12, 2024	LAB A224	HC III A224	A224	MTB Plus	Sputum	No result	Error-5	Jan. 23, 2024, 11:53 a.m.
Jan. 13, 2024	LAB A225	HC III A225	A225	MTB Plus	Sputum	No result	Error-5	Jan. 14, 2024, 11:09 a.m.
Jan. 17, 2024	LAB A226	HC III A226	A226	MTB Plus	Sputum	No result	Error-5	Jan. 17, 2024, 3:21 p.m.
Jan. 17, 2024	LAB A227	HC III A227	A227	MTB Plus	Sputum	No result	Error-2	Jan. 23, 2024, 12:42 p.m.
Jan. 18, 2024	LAB A228	HC III A228	A228	MTB Plus	Sputum	No result	Error-1	Jan. 18, 2024, 2:29 p.m.
Jan. 18, 2024	LAB A229	HC III A229	A229	MTB Plus	Sputum	No result	Error-1	Jan. 19, 2024, 10 a.m.
Jan. 18, 2024	LAB A230	HC III A230	A230	MTB Plus	Sputum	No result	Error-2	Jan. 23, 2024, 12:42 p.m.
Jan. 21, 2024	LAB A231	HC III A231	A231	MTB Plus	Sputum	No result	Error-1	Jan. 23, 2024, 12:42 p.m.
Jan. 21, 2024	LAB A232	HC III A232	A232	MTB Plus	BLANK Ext	No result	Error-2	Jan. 23, 2024, 7:06 p.m.
Jan. 22, 2024	LAB A233	HC III A233	A233	MTB Plus	Sputum	No result	Error-5	Jan. 22, 2024, 12:10 p.m.
Jan. 23, 2024	LAB A234	HC III A234	A234	MTB Plus	Sputum	No result	Error-1	Jan. 23, 2024, 3:31 p.m.
Jan. 23, 2024	LAB A235	HC III A235	A235	MTB Plus	Sputum	No result	Error-5	Jan. 24, 2024, 1:16 p.m.
Jan. 30, 2024	LAB A236	HC III A236	A236	MTB Plus	Sputum	No result	Error-1	Jan. 30, 2024, 10:08 a.m.
Jan. 30, 2024	LAB A237	HC III A237	A237	MTB Plus	Sputum	No result	Error-3	Jan. 30, 2024, 11:27 a.m.
Jan. 30, 2024	LAB A238	HC III A238	A238	MTB RIF	Sputum	No result	Error-8	Jan. 30, 2024, 11:50 a.m.
Jan. 31, 2024	LAB A239	HC III A239	A239	MTB Plus	Sputum	No result	Error-5	Feb. 23, 2024, 5:45 p.m.
Feb. 1, 2024	LAB A240	HC III A240	A240	MTB Plus	Sputum	No result	Error-2	Feb. 1, 2024, 10:17 a.m.
Feb. 2, 2024	LAB A241	HC III A241	A241	MTB Plus	Sputum	No result	Error-3	Feb. 2, 2024, 6:17 p.m.
Feb. 3, 2024	LAB A242	HC III A242	A242	MTB Plus	Sputum	No result	Error-2	Feb. 5, 2024, 10:05 a.m.
Feb. 3, 2024	LAB A243	HC III A243	A243	MTB Plus	Sputum	No result	Error-2	Feb. 23, 2024, 5:45 p.m.
Feb. 7, 2024	LAB A244	HC III A244	A244	MTB Plus	Sputum	No result	Error-5	Feb. 23, 2024, 5:45 p.m.
Feb. 8, 2024	LAB A245	HC III A245	A245	MTB Plus	Sputum	No result	Error-2	Feb. 8, 2024, 12:59 p.m.
Feb. 8, 2024	LAB A246	HC III A246	A246	MTB Plus	Sputum	No result	Error-3	Feb. 8, 2024, 3:24 p.m.
Feb. 8, 2024	LAB A247	HC III A247	A247	MTB Plus	Sputum	No result	Error-5	Feb. 23, 2024, 5:45 p.m.
Feb. 9, 2024	LAB A248	HC III A248	A248	MTB Plus	Sputum	No result	Error-5	Feb. 9, 2024, 3:18 p.m.
Feb. 9, 2024	LAB A249	HC III A249	A249	MTB Plus	Sputum	No result	Error-3	Feb. 13, 2024, 9:18 a.m.
Feb. 10, 2024	LAB A250	HC III A250	A250	MTB Plus	Sputum	No result	Error-3	Feb. 12, 2024, 9:33 a.m.
Feb. 13, 2024	LAB A251	HC III A251	A251	MTB Plus	Sputum	No result	Error-5	Feb. 13, 2024, 3:32 p.m.
Feb. 14, 2024	LAB A252	HC III A252	A252	MTB Plus	Sputum	No result	Error-2	Feb. 16, 2024, 9:07 a.m.
Feb. 19, 2024	LAB A253	HC III A253	A253	MTB Plus	Sputum	No result	Error-3	Feb. 19, 2024, 10:18 a.m.
Feb. 19, 2024	LAB A254	HC III A254	A254	MTB Plus	Sputum	No result	Error-2	Feb. 23, 2024, 5:20 p.m.
Feb. 20, 2024	LAB A255	HC III A255	A255	MTB Plus	Sputum	No result	Error-3	Feb. 20, 2024, 1:46 p.m.
Feb. 20, 2024	LAB A256	HC III A256	A256	MTB Plus	Sputum	No result	Error-3	Feb. 20, 2024, 2:40 p.m.
Feb. 21, 2024	LAB A257	HC III A257	A257	MTB Plus	Sputum	No result	Error-3	Feb. 21, 2024, 12:13 p.m.
Feb. 21, 2024	LAB A258	HC III A258	A258	MTB Plus	Sputum	No result	Error-2	Feb. 23, 2024, 9:34 a.m.
Feb. 22, 2024	LAB A259	HC III A259	A259	MTB Plus	Sputum	No result	Error-1	Feb. 22, 2024, 4:43 p.m.
Feb. 22, 2024	LAB A260	HC III A260	A260	MTB Plus	Sputum	No result	Error-3	Feb. 27, 2024, 11:58 a.m.
	Dates have been altered as a stringent patient privacy measure
