# Supplementary material for: Beyond diagnostic connectivity: Leveraging digital health technology for the real-time collection and provision of high-quality actionable data on infectious diseases in Uganda
Source: PLOS Digit Health. 2024 Aug 23;3(8):e0000566. doi: 10.1371/journal.pdig.0000566 (PMC11343378; doi:10.1371/journal.pdig.0000566)
Supplement: S6 File — (XLSX) [file pdig.0000566.s006.xlsx]

## Sheet: Sheet1
#	Result Date	Lab	Machine	Patient	Test Name	Sample Type	MTB Result	RIF Result	Validity Status	Upload Date
1	March 3, 2024 10:53 AM	RUTEETE HC III	RuteeteLab	A1	MTB Plus	Sputum	Negative		Valid	March 3, 2024, 11:48 a.m.
2	Feb. 28, 2024 16:05 PM	RUTEETE HC III	RuteeteLab	A2	MTB Plus	Sputum	Negative		Valid	Feb. 28, 2024, 4:50 p.m.
3	Feb. 28, 2024 13:54 PM	RUTEETE HC III	RuteeteLab	A3	MTB Plus	Sputum	Negative		Valid	Feb. 28, 2024, 3:19 p.m.
4	Feb. 28, 2024 14:27 PM	RUTEETE HC III	RuteeteLab	A4	MTB Plus	Sputum	Negative		Valid	Feb. 28, 2024, 3:18 p.m.
5	Feb. 27, 2024 17:45 PM	ISHONGORORO HC IV	ISHONGOROROHCIV	A5	MTB Plus	Sputum	No result		Invalid	Feb. 27, 2024, 6:32 p.m.
6	Feb. 27, 2024 16:10 PM	ISHONGORORO HC IV	ISHONGOROROHCIV	A6	MTB Plus	Sputum	Negative		Valid	Feb. 27, 2024, 5:44 p.m.
7	Feb. 27, 2024 16:16 PM	ISHONGORORO HC IV	ISHONGOROROHCIV	A7	MTB Plus	Sputum	No result		Invalid	Feb. 27, 2024, 5:44 p.m.
8	Feb. 27, 2024 15:20 PM	ISHONGORORO HC IV	ISHONGOROROHCIV	A8	MTB Plus	Sputum	Negative		Valid	Feb. 27, 2024, 4:08 p.m.
9	Feb. 27, 2024 14:34 PM	ISHONGORORO HC IV	ISHONGOROROHCIV	A9	MTB Plus	Sputum	Negative		Valid	Feb. 27, 2024, 3:19 p.m.
10	Feb. 27, 2024 14:25 PM	ISHONGORORO HC IV	ISHONGOROROHCIV	A10	MTB Plus	Sputum	No result		Invalid	Feb. 27, 2024, 3:19 p.m.
11	Feb. 27, 2024 13:22 PM	ISHONGORORO HC IV	ISHONGOROROHCIV	A11	MTB Plus	Sputum	Positive	Rif Resistance not detected	Valid	Feb. 27, 2024, 2:55 p.m.
12	Feb. 27, 2024 12:40 PM	ISHONGORORO HC IV	ISHONGOROROHCIV	A12	MTB Plus	Sputum	Negative		Valid	Feb. 27, 2024, 2:06 p.m.
13	Feb. 27, 2024 12:30 PM	ISHONGORORO HC IV	ISHONGOROROHCIV	A13	MTB Plus	Sputum	Negative		Valid	Feb. 27, 2024, 1:16 p.m.
14	Feb. 27, 2024 11:51 AM	ISHONGORORO HC IV	ISHONGOROROHCIV	A14	MTB Plus	Sputum	Negative		Valid	Feb. 27, 2024, 1:16 p.m.
15	Feb. 27, 2024 11:40 AM	ISHONGORORO HC IV	ISHONGOROROHCIV	A15	MTB Plus	Sputum	Negative		Valid	Feb. 27, 2024, 12:28 p.m.
16	Feb. 22, 2024 14:22 PM	ISHONGORORO HC IV	ISHONGOROROHCIV	A16	MTB Plus	Sputum	No result		Invalid	Feb. 27, 2024, 11:59 a.m.
17	Feb. 22, 2024 14:28 PM	ISHONGORORO HC IV	ISHONGOROROHCIV	A17	MTB Plus	Sputum	No result		Error-3	Feb. 27, 2024, 11:58 a.m.
18	Feb. 26, 2024 13:19 PM	ISHONGORORO HC IV	ISHONGOROROHCIV	A18	MTB Plus	Sputum	Negative		Valid	Feb. 27, 2024, 11:58 a.m.
19	Feb. 27, 2024 10:56 AM	ISHONGORORO HC IV	ISHONGOROROHCIV	A19	MTB Plus	Sputum	Negative		Valid	Feb. 27, 2024, 11:42 a.m.
20	Feb. 27, 2024 10:53 AM	ISHONGORORO HC IV	ISHONGOROROHCIV	A20	MTB Plus	Sputum	No result		Invalid	Feb. 27, 2024, 11:38 a.m.
21	Feb. 27, 2024 09:33 AM	ISHONGORORO HC IV	ISHONGOROROHCIV	A21	MTB Plus	Sputum	Negative		Valid	Feb. 27, 2024, 10:43 a.m.
22	Feb. 27, 2024 09:53 AM	ISHONGORORO HC IV	ISHONGOROROHCIV	A22	MTB Plus	Sputum	Negative		Valid	Feb. 27, 2024, 10:43 a.m.
23	Feb. 26, 2024 20:25 PM	ISHONGORORO HC IV	ISHONGOROROHCIV	A23	MTB Plus	Sputum	Negative		Valid	Feb. 27, 2024, 8:50 a.m.
24	Feb. 26, 2024 20:27 PM	ISHONGORORO HC IV	ISHONGOROROHCIV	A24	MTB Plus	Sputum	Negative		Valid	Feb. 27, 2024, 8:49 a.m.
25	Feb. 26, 2024 19:38 PM	ISHONGORORO HC IV	ISHONGOROROHCIV	A25	MTB Plus	Sputum	Negative		Valid	Feb. 26, 2024, 8:26 p.m.
26	Feb. 26, 2024 19:35 PM	ISHONGORORO HC IV	ISHONGOROROHCIV	A26	MTB Plus	Sputum	Negative		Valid	Feb. 26, 2024, 8:22 p.m.
27	Feb. 26, 2024 18:47 PM	ISHONGORORO HC IV	ISHONGOROROHCIV	A27	MTB Plus	Sputum	Negative		Valid	Feb. 26, 2024, 8:22 p.m.
28	Feb. 26, 2024 18:44 PM	ISHONGORORO HC IV	ISHONGOROROHCIV	A28	MTB Plus	Sputum	No result		Invalid	Feb. 26, 2024, 8:22 p.m.
29	Feb. 26, 2024 17:10 PM	RUBUGURI HC IV	RUBUGURIHCIV	A29	MTB Plus	Sputum	No result		Invalid	Feb. 26, 2024, 7:29 p.m.
30	Feb. 26, 2024 17:28 PM	RUBUGURI HC IV	RUBUGURIHCIV	A30	MTB Plus	Sputum	Negative		Valid	Feb. 26, 2024, 7:28 p.m.
31	Feb. 26, 2024 16:11 PM	ISHONGORORO HC IV	ISHONGOROROHCIV	A31	MTB Plus	Sputum	No result		Invalid	Feb. 26, 2024, 6:39 p.m.
32	Feb. 26, 2024 16:34 PM	ISHONGORORO HC IV	ISHONGOROROHCIV	A32	MTB Plus	Sputum	Negative		Valid	Feb. 26, 2024, 6:39 p.m.
33	Feb. 26, 2024 16:38 PM	RUBUGURI HC IV	RUBUGURIHCIV	A33	MTB Plus	Sputum	Negative		Valid	Feb. 26, 2024, 5:22 p.m.
34	Feb. 26, 2024 14:51 PM	RUBUGURI HC IV	RUBUGURIHCIV	A34	MTB Plus	Sputum	Negative		Valid	Feb. 26, 2024, 5:08 p.m.
35	Feb. 26, 2024 14:28 PM	RUBUGURI HC IV	RUBUGURIHCIV	A35	MTB Plus	Sputum	Negative		Valid	Feb. 26, 2024, 5:08 p.m.
36	Feb. 26, 2024 14:02 PM	RUBUGURI HC IV	RUBUGURIHCIV	A36	MTB Plus	Sputum	Negative		Valid	Feb. 26, 2024, 5:08 p.m.
37	Feb. 26, 2024 13:32 PM	RUBUGURI HC IV	RUBUGURIHCIV	A37	MTB Plus	Sputum	Negative		Valid	Feb. 26, 2024, 5:08 p.m.
38	Feb. 26, 2024 13:11 PM	RUBUGURI HC IV	RUBUGURIHCIV	A38	MTB Plus	Sputum	Negative		Valid	Feb. 26, 2024, 5:08 p.m.
39	Feb. 23, 2024 15:13 PM	RUBUGURI HC IV	RUBUGURIHCIV	A39	MTB Plus	Sputum	Negative		Valid	Feb. 26, 2024, 5:08 p.m.
40	Feb. 23, 2024 15:09 PM	RUBUGURI HC IV	RUBUGURIHCIV	A40	MTB Plus	Sputum	Negative		Valid	Feb. 26, 2024, 5:08 p.m.
41	Feb. 26, 2024 15:36 PM	RUBUGURI HC IV	RUBUGURIHCIV	A41	MTB Plus	Sputum	Negative		Valid	Feb. 26, 2024, 4:36 p.m.
42	Feb. 26, 2024 15:16 PM	RUBUGURI HC IV	RUBUGURIHCIV	A42	MTB Plus	Sputum	Negative		Valid	Feb. 26, 2024, 4:36 p.m.
43	Feb. 26, 2024 15:30 PM	ISHONGORORO HC IV	ISHONGOROROHCIV	A43	MTB Plus	Sputum	Negative		Valid	Feb. 26, 2024, 4:23 p.m.
44	Feb. 26, 2024 15:07 PM	ISHONGORORO HC IV	ISHONGOROROHCIV	A44	MTB Plus	Sputum	Negative		Valid	Feb. 26, 2024, 4:11 p.m.
45	Feb. 26, 2024 14:32 PM	ISHONGORORO HC IV	ISHONGOROROHCIV	A45	MTB Plus	Sputum	Negative		Valid	Feb. 26, 2024, 4:11 p.m.
46	Feb. 26, 2024 14:17 PM	ISHONGORORO HC IV	ISHONGOROROHCIV	A46	MTB Plus	Sputum	Negative		Valid	Feb. 26, 2024, 4:11 p.m.
47	Feb. 26, 2024 13:42 PM	ISHONGORORO HC IV	ISHONGOROROHCIV	A47	MTB Plus	Sputum	Negative		Valid	Feb. 26, 2024, 4:11 p.m.
48	Feb. 26, 2024 13:34 PM	RUTEETE HC III	RuteeteLab	A48	MTB Plus	Sputum	Positive	Pending RIF Test	Valid	Feb. 26, 2024, 2:17 p.m.
49	Feb. 26, 2024 12:39 PM	RUTEETE HC III	RuteeteLab	A49	MTB Plus	Sputum	Negative		Valid	Feb. 26, 2024, 2:17 p.m.
50	Feb. 26, 2024 12:55 PM	ISHONGORORO HC IV	ISHONGOROROHCIV	A50	MTB Plus	Sputum	Negative		Valid	Feb. 26, 2024, 1:38 p.m.
51	Feb. 24, 2024 19:12 PM	NGOMA HCIV	NgomaHCIV	A51	MTB Plus	Sputum	No result		Invalid	Feb. 25, 2024, 11:17 a.m.
52	Feb. 24, 2024 18:47 PM	OMUGO HC IV	OMUGOHCIV	A52	MTB Plus	Sputum	Negative		Valid	Feb. 25, 2024, 12:59 a.m.
53	Feb. 24, 2024 19:14 PM	OMUGO HC IV	OMUGOHCIV	A53	MTB Plus	Sputum	Negative		Valid	Feb. 25, 2024, 12:58 a.m.
54	Feb. 24, 2024 18:23 PM	OMUGO HC IV	OMUGOHCIV	A54	MTB Plus	Sputum	Negative		Valid	Feb. 24, 2024, 7:12 p.m.
55	Feb. 24, 2024 17:54 PM	NGOMA HCIV	NgomaHCIV	A55	MTB Plus	Sputum	No result		Invalid	Feb. 24, 2024, 6:49 p.m.
56	Feb. 24, 2024 17:33 PM	NGOMA HCIV	NgomaHCIV	A56	MTB Plus	Sputum	Negative		Valid	Feb. 24, 2024, 6:49 p.m.
57	Feb. 24, 2024 16:57 PM	NGOMA HCIV	NgomaHCIV	A57	MTB Plus	Sputum	Negative		Valid	Feb. 24, 2024, 6:49 p.m.
58	Feb. 24, 2024 17:49 PM	OMUGO HC IV	OMUGOHCIV	A58	MTB Plus	Sputum	Negative		Valid	Feb. 24, 2024, 6:45 p.m.
59	Feb. 24, 2024 17:33 PM	OMUGO HC IV	OMUGOHCIV	A59	MTB Plus	Sputum	Negative		Valid	Feb. 24, 2024, 6:18 p.m.
60	Feb. 24, 2024 17:02 PM	OMUGO HC IV	OMUGOHCIV	A60	MTB Plus	Sputum	Negative		Valid	Feb. 24, 2024, 5:47 p.m.
61	Feb. 24, 2024 16:42 PM	OMUGO HC IV	OMUGOHCIV	A61	MTB Plus	Sputum	Negative		Valid	Feb. 24, 2024, 5:30 p.m.
62	Feb. 23, 2024 21:54 PM	NGOMA HCIV	NgomaHCIV	A62	MTB Plus	Sputum	Negative		Valid	Feb. 23, 2024, 10:18 p.m.
63	Feb. 23, 2024 21:19 PM	NGOMA HCIV	NgomaHCIV	A63	MTB Plus	Sputum	Negative		Valid	Feb. 23, 2024, 9:53 p.m.
64	Feb. 23, 2024 20:56 PM	NGOMA HCIV	NgomaHCIV	A64	MTB Plus	Sputum	No result		Invalid	Feb. 23, 2024, 9:31 p.m.
65	Feb. 23, 2024 20:28 PM	NGOMA HCIV	NgomaHCIV	A65	MTB Plus	Sputum	Negative		Valid	Feb. 23, 2024, 8:56 p.m.
66	Feb. 23, 2024 20:10 PM	NGOMA HCIV	NgomaHCIV	A66	MTB Plus	Sputum	Negative		Valid	Feb. 23, 2024, 8:33 p.m.
67	Feb. 23, 2024 19:40 PM	NGOMA HCIV	NgomaHCIV	A67	MTB Plus	Sputum	No result		Invalid	Feb. 23, 2024, 8:04 p.m.
68	Feb. 23, 2024 19:10 PM	NGOMA HCIV	NgomaHCIV	A68	MTB Plus	Sputum	Negative		Valid	Feb. 23, 2024, 7:47 p.m.
69	Feb. 23, 2024 18:48 PM	NGOMA HCIV	NgomaHCIV	A69	MTB Plus	Sputum	Negative		Valid	Feb. 23, 2024, 7:16 p.m.
70	Feb. 23, 2024 18:23 PM	NGOMA HCIV	NgomaHCIV	A70	MTB Plus	Sputum	Negative		Valid	Feb. 23, 2024, 6:46 p.m.
71	Feb. 23, 2024 18:01 PM	NGOMA HCIV	NgomaHCIV	A71	MTB Plus	Sputum	Negative		Valid	Feb. 23, 2024, 6:46 p.m.
72	Feb. 23, 2024 17:20 PM	NGOMA HCIV	NgomaHCIV	A72	MTB Plus	Sputum	Negative		Valid	Feb. 23, 2024, 5:45 p.m.
73	Feb. 20, 2024 18:34 PM	NGOMA HCIV	NgomaHCIV	A73	MTB Plus	Sputum	Negative		Valid	Feb. 23, 2024, 5:45 p.m.
74	Feb. 20, 2024 18:09 PM	NGOMA HCIV	NgomaHCIV	A74	MTB Plus	Sputum	Negative		Valid	Feb. 23, 2024, 5:45 p.m.
75	Feb. 19, 2024 23:11 PM	NGOMA HCIV	NgomaHCIV	A75	MTB Plus	Sputum	Negative		Valid	Feb. 23, 2024, 5:45 p.m.
76	Feb. 8, 2024 10:00 AM	NGOMA HCIV	NgomaHCIV	A76	MTB Plus	Sputum	Negative		Valid	Feb. 23, 2024, 5:45 p.m.
77	Feb. 8, 2024 09:38 AM	NGOMA HCIV	NgomaHCIV	A77	MTB Plus	Sputum	No result		Error-5	Feb. 23, 2024, 5:45 p.m.
78	Feb. 7, 2024 18:37 PM	NGOMA HCIV	NgomaHCIV	A78	MTB Plus	Sputum	Negative		Valid	Feb. 23, 2024, 5:45 p.m.
79	Feb. 7, 2024 18:26 PM	NGOMA HCIV	NgomaHCIV	A79	MTB Plus	Sputum	No result		Error-5	Feb. 23, 2024, 5:45 p.m.
80	Feb. 7, 2024 16:57 PM	NGOMA HCIV	NgomaHCIV	A80	MTB Plus	Sputum	No result		Invalid	Feb. 23, 2024, 5:45 p.m.
81	Feb. 7, 2024 16:54 PM	NGOMA HCIV	NgomaHCIV	A81	MTB Plus	Sputum	Negative		Valid	Feb. 23, 2024, 5:45 p.m.
82	Feb. 7, 2024 15:58 PM	NGOMA HCIV	NgomaHCIV	A82	MTB Plus	Sputum	No result		Invalid	Feb. 23, 2024, 5:45 p.m.
83	Feb. 5, 2024 14:51 PM	NGOMA HCIV	NgomaHCIV	A83	MTB Plus	Sputum	Negative		Valid	Feb. 23, 2024, 5:45 p.m.
84	Feb. 3, 2024 22:53 PM	NGOMA HCIV	NgomaHCIV	A84	MTB Plus	Sputum	No result		Error-2	Feb. 23, 2024, 5:45 p.m.
85	Feb. 2, 2024 18:11 PM	NGOMA HCIV	NgomaHCIV	A85	MTB Plus	Sputum	Negative		Valid	Feb. 23, 2024, 5:45 p.m.
86	Feb. 2, 2024 17:27 PM	NGOMA HCIV	NgomaHCIV	A86	MTB Plus	Sputum	Negative		Valid	Feb. 23, 2024, 5:45 p.m.
87	Feb. 1, 2024 00:06 AM	NGOMA HCIV	NgomaHCIV	A87	MTB Plus	Sputum	Negative		Valid	Feb. 23, 2024, 5:45 p.m.
88	Jan. 31, 2024 23:56 PM	NGOMA HCIV	NgomaHCIV	A88	MTB Plus	Sputum	No result		Invalid	Feb. 23, 2024, 5:45 p.m.
89	Jan. 31, 2024 23:09 PM	NGOMA HCIV	NgomaHCIV	A89	MTB Plus	Sputum	Negative		Valid	Feb. 23, 2024, 5:45 p.m.
90	Jan. 31, 2024 22:50 PM	NGOMA HCIV	NgomaHCIV	A90	MTB Plus	Sputum	No result		Invalid	Feb. 23, 2024, 5:45 p.m.
91	Jan. 31, 2024 22:21 PM	NGOMA HCIV	NgomaHCIV	A91	MTB Plus	Sputum	No result		Error-5	Feb. 23, 2024, 5:45 p.m.
92	Jan. 31, 2024 21:51 PM	NGOMA HCIV	NgomaHCIV	A92	MTB Plus	Sputum	Negative		Valid	Feb. 23, 2024, 5:45 p.m.
93	Jan. 31, 2024 21:24 PM	NGOMA HCIV	NgomaHCIV	A93	MTB Plus	Sputum	Negative		Valid	Feb. 23, 2024, 5:45 p.m.
94	Jan. 31, 2024 20:58 PM	NGOMA HCIV	NgomaHCIV	A94	MTB Plus	Sputum	Negative		Valid	Feb. 23, 2024, 5:45 p.m.
95	Jan. 31, 2024 20:17 PM	NGOMA HCIV	NgomaHCIV	A95	MTB Plus	Sputum	Negative		Valid	Feb. 23, 2024, 5:45 p.m.
96	Jan. 31, 2024 19:54 PM	NGOMA HCIV	NgomaHCIV	A96	MTB Plus	Sputum	Negative		Valid	Feb. 23, 2024, 5:45 p.m.
97	Jan. 30, 2024 19:16 PM	NGOMA HCIV	NgomaHCIV	A97	MTB Plus	Sputum	No result		Invalid	Feb. 23, 2024, 5:45 p.m.
98	Feb. 23, 2024 16:54 PM	NGOMA HCIV	NgomaHCIV	A98	MTB Plus	Sputum	Negative		Valid	Feb. 23, 2024, 5:21 p.m.
99	Feb. 23, 2024 13:26 PM	NGOMA HCIV	NgomaHCIV	A99	MTB Plus	Sputum	No result		Invalid	Feb. 23, 2024, 5:21 p.m.
100	Feb. 23, 2024 11:46 AM	NGOMA HCIV	NgomaHCIV	A100	MTB Plus	Sputum	No result		Invalid	Feb. 23, 2024, 5:21 p.m.
101	Feb. 23, 2024 11:22 AM	NGOMA HCIV	NgomaHCIV	A101	MTB Plus	Sputum	No result		null	Feb. 23, 2024, 5:21 p.m.
102	Feb. 22, 2024 11:54 AM	NGOMA HCIV	NgomaHCIV	A102	MTB Plus	Sputum	Positive	Rif Resistance not detected	Valid	Feb. 23, 2024, 5:21 p.m.
103	Feb. 22, 2024 03:33 AM	NGOMA HCIV	NgomaHCIV	A103	MTB Plus	Sputum	Negative		Valid	Feb. 23, 2024, 5:21 p.m.
104	Feb. 22, 2024 03:24 AM	NGOMA HCIV	NgomaHCIV	A104	MTB Plus	Sputum	Negative		Valid	Feb. 23, 2024, 5:21 p.m.
105	Feb. 22, 2024 02:48 AM	NGOMA HCIV	NgomaHCIV	A105	MTB Plus	Sputum	Negative		Valid	Feb. 23, 2024, 5:21 p.m.
106	Feb. 22, 2024 02:25 AM	NGOMA HCIV	NgomaHCIV	A106	MTB Plus	Sputum	Negative		Valid	Feb. 23, 2024, 5:21 p.m.
107	Feb. 22, 2024 02:00 AM	NGOMA HCIV	NgomaHCIV	A107	MTB Plus	Sputum	No result		Invalid	Feb. 23, 2024, 5:21 p.m.
108	Feb. 22, 2024 01:37 AM	NGOMA HCIV	NgomaHCIV	A108	MTB Plus	Sputum	Negative		Valid	Feb. 23, 2024, 5:21 p.m.
109	Feb. 22, 2024 01:12 AM	NGOMA HCIV	NgomaHCIV	A109	MTB Plus	Sputum	Negative		Valid	Feb. 23, 2024, 5:21 p.m.
110	Feb. 22, 2024 00:50 AM	NGOMA HCIV	NgomaHCIV	A110	MTB Plus	Sputum	Negative		Valid	Feb. 23, 2024, 5:21 p.m.
111	Feb. 22, 2024 00:24 AM	NGOMA HCIV	NgomaHCIV	A111	MTB Plus	Sputum	No result		Invalid	Feb. 23, 2024, 5:21 p.m.
112	Feb. 22, 2024 00:02 AM	NGOMA HCIV	NgomaHCIV	A112	MTB Plus	Sputum	Negative		Valid	Feb. 23, 2024, 5:21 p.m.
113	Feb. 21, 2024 23:37 PM	NGOMA HCIV	NgomaHCIV	A113	MTB Plus	Sputum	Negative		Valid	Feb. 23, 2024, 5:21 p.m.
114	Feb. 21, 2024 23:15 PM	NGOMA HCIV	NgomaHCIV	A114	MTB Plus	Sputum	Negative		Valid	Feb. 23, 2024, 5:21 p.m.
115	Feb. 21, 2024 22:48 PM	NGOMA HCIV	NgomaHCIV	A115	MTB Plus	Sputum	Negative		Valid	Feb. 23, 2024, 5:21 p.m.
116	Feb. 21, 2024 22:25 PM	NGOMA HCIV	NgomaHCIV	A116	MTB Plus	Sputum	Negative		Valid	Feb. 23, 2024, 5:21 p.m.
117	Feb. 21, 2024 22:00 PM	NGOMA HCIV	NgomaHCIV	A117	MTB Plus	Sputum	Negative		Valid	Feb. 23, 2024, 5:21 p.m.
118	Feb. 21, 2024 21:35 PM	NGOMA HCIV	NgomaHCIV	A118	MTB Plus	Sputum	No result		Invalid	Feb. 23, 2024, 5:21 p.m.
119	Feb. 21, 2024 21:13 PM	NGOMA HCIV	NgomaHCIV	A119	MTB Plus	Sputum	Negative		Valid	Feb. 23, 2024, 5:21 p.m.
120	Feb. 21, 2024 20:49 PM	NGOMA HCIV	NgomaHCIV	A120	MTB Plus	Sputum	Negative		Valid	Feb. 23, 2024, 5:21 p.m.
121	Feb. 21, 2024 20:28 PM	NGOMA HCIV	NgomaHCIV	A121	MTB Plus	Sputum	Negative		Valid	Feb. 23, 2024, 5:21 p.m.
122	Feb. 19, 2024 23:11 PM	NGOMA HCIV	NgomaHCIV	A122	MTB Plus	Sputum	Negative		Valid	Feb. 23, 2024, 5:21 p.m.
123	Feb. 19, 2024 22:45 PM	NGOMA HCIV	NgomaHCIV	A123	MTB Plus	Sputum	Negative		Valid	Feb. 23, 2024, 5:20 p.m.
124	Feb. 19, 2024 22:16 PM	NGOMA HCIV	NgomaHCIV	A124	MTB Plus	Sputum	No result		Invalid	Feb. 23, 2024, 5:20 p.m.
125	Feb. 19, 2024 21:56 PM	NGOMA HCIV	NgomaHCIV	A125	MTB Plus	Sputum	Negative		Valid	Feb. 23, 2024, 5:20 p.m.
126	Feb. 19, 2024 21:20 PM	NGOMA HCIV	NgomaHCIV	A126	MTB Plus	Sputum	Negative		Valid	Feb. 23, 2024, 5:20 p.m.
127	Feb. 19, 2024 20:23 PM	NGOMA HCIV	NgomaHCIV	A127	MTB Plus	Sputum	No result		Error-2	Feb. 23, 2024, 5:20 p.m.
128	Feb. 14, 2024 09:44 AM	NGOMA HCIV	NgomaHCIV	A128	MTB Plus	Sputum	Negative		Valid	Feb. 23, 2024, 5:20 p.m.
129	Feb. 11, 2024 15:52 PM	NGOMA HCIV	NgomaHCIV	A129	MTB Plus	Sputum	Negative		Valid	Feb. 23, 2024, 5:20 p.m.
130	Feb. 11, 2024 13:48 PM	NGOMA HCIV	NgomaHCIV	A130	MTB Plus	Sputum	Negative		Valid	Feb. 23, 2024, 5:20 p.m.
131	Feb. 8, 2024 13:02 PM	NGOMA HCIV	NgomaHCIV	A131	MTB Plus	Sputum	Negative		Valid	Feb. 23, 2024, 5:20 p.m.
132	Feb. 8, 2024 12:39 PM	NGOMA HCIV	NgomaHCIV	A132	MTB Plus	Sputum	Negative		Valid	Feb. 23, 2024, 5:20 p.m.
133	Feb. 8, 2024 11:43 AM	NGOMA HCIV	NgomaHCIV	A133	MTB Plus	Sputum	No result		Invalid	Feb. 23, 2024, 5:20 p.m.
134	Feb. 8, 2024 11:03 AM	NGOMA HCIV	NgomaHCIV	A134	MTB Plus	Sputum	Positive	Indeterminate	Valid	Feb. 23, 2024, 5:20 p.m.
135	Feb. 8, 2024 10:34 AM	NGOMA HCIV	NgomaHCIV	A135	MTB Plus	Sputum	Negative		Valid	Feb. 23, 2024, 5:20 p.m.
136	Feb. 23, 2024 12:37 PM	NANKOMA HC IV	NankomaLab	A136	MTB Plus	Sputum	Negative		Valid	Feb. 23, 2024, 1:36 p.m.
137	Feb. 23, 2024 12:12 PM	NANKOMA HC IV	NankomaLab	A137	MTB Plus	Sputum	Negative		Valid	Feb. 23, 2024, 12:26 p.m.
138	Feb. 23, 2024 11:49 AM	NANKOMA HC IV	NankomaLab	A138	MTB Plus	Sputum	Negative		Valid	Feb. 23, 2024, 12:02 p.m.
139	Feb. 23, 2024 11:23 AM	NANKOMA HC IV	NankomaLab	A139	MTB Plus	Sputum	Negative		Valid	Feb. 23, 2024, 12:02 p.m.
140	Feb. 22, 2024 13:15 PM	NANKOMA HC IV	NankomaLab	A140	MTB Plus	Sputum	Positive	Pending RIF Test	Valid	Feb. 23, 2024, 11:04 a.m.
141	Feb. 23, 2024 08:49 AM	KANAWAT HC III	KANAWATHCIII	A141	MTB Plus	Sputum	No result		Invalid	Feb. 23, 2024, 9:34 a.m.
142	Feb. 21, 2024 09:22 AM	KANAWAT HC III	KANAWATHCIII	A142	MTB Plus	Sputum	No result		Error-2	Feb. 23, 2024, 9:34 a.m.
143	Feb. 22, 2024 19:22 PM	RUBUGURI HC IV	RUBUGURIHCIV	A143	MTB Plus	Sputum	Negative		Valid	Feb. 22, 2024, 8:10 p.m.
144	Feb. 22, 2024 19:09 PM	RUBUGURI HC IV	RUBUGURIHCIV	A144	MTB Plus	Sputum	No result		Invalid	Feb. 22, 2024, 8:10 p.m.
145	Feb. 22, 2024 17:33 PM	RUBUGURI HC IV	RUBUGURIHCIV	A145	MTB Plus	Sputum	Negative		Valid	Feb. 22, 2024, 8:10 p.m.
146	Feb. 22, 2024 19:22 PM	RUBUGURI HC IV	RUBUGURIHCIV	A146	MTB Plus	Sputum	Negative		Valid	Feb. 22, 2024, 8:10 p.m.
147	Feb. 22, 2024 19:09 PM	RUBUGURI HC IV	RUBUGURIHCIV	A147	MTB Plus	Sputum	No result		Invalid	Feb. 22, 2024, 8:10 p.m.
148	Feb. 22, 2024 17:33 PM	RUBUGURI HC IV	RUBUGURIHCIV	A148	MTB Plus	Sputum	Negative		Valid	Feb. 22, 2024, 8:08 p.m.
149	Feb. 22, 2024 18:33 PM	RUBUGURI HC IV	RUBUGURIHCIV	A149	MTB Plus	Sputum	Negative		Valid	Feb. 22, 2024, 7:18 p.m.
150	Feb. 22, 2024 18:20 PM	RUBUGURI HC IV	RUBUGURIHCIV	A150	MTB Plus	Sputum	Negative		Valid	Feb. 22, 2024, 7:18 p.m.
151	Feb. 22, 2024 17:46 PM	RUBUGURI HC IV	RUBUGURIHCIV	A151	MTB Plus	Sputum	Negative		Valid	Feb. 22, 2024, 7:18 p.m.
152	Feb. 22, 2024 17:01 PM	RUBUGURI HC IV	RUBUGURIHCIV	A152	MTB Plus	Sputum	No result		Invalid	Feb. 22, 2024, 7:05 p.m.
153	Feb. 22, 2024 16:46 PM	RUBUGURI HC IV	RUBUGURIHCIV	A153	MTB Plus	Sputum	No result		Invalid	Feb. 22, 2024, 5:42 p.m.
154	Feb. 22, 2024 15:24 PM	RUBUGURI HC IV	RUBUGURIHCIV	A154	MTB Plus	Sputum	Negative		Valid	Feb. 22, 2024, 5:42 p.m.
155	Feb. 22, 2024 16:11 PM	RUBUGURI HC IV	RUBUGURIHCIV	A155	MTB Plus	Sputum	Negative		Valid	Feb. 22, 2024, 4:54 p.m.
156	Feb. 22, 2024 15:55 PM	RUBUGURI HC IV	RUBUGURIHCIV	A156	MTB Plus	Sputum	No result		Invalid	Feb. 22, 2024, 4:54 p.m.
157	Feb. 22, 2024 15:24 PM	RUBUGURI HC IV	RUBUGURIHCIV	A157	MTB Plus	Sputum	Negative		Valid	Feb. 22, 2024, 4:54 p.m.
158	Feb. 22, 2024 16:42 PM	RUBUGURI HC IV	RUBUGURIHCIV	A158	MTB Plus	Sputum	No result		Error-1	Feb. 22, 2024, 4:43 p.m.
159	Feb. 22, 2024 15:04 PM	RUBUGURI HC IV	RUBUGURIHCIV	A159	MTB Plus	Sputum	Negative		Valid	Feb. 22, 2024, 3:52 p.m.
160	Feb. 22, 2024 15:04 PM	OMUGO HC IV	OMUGOHCIV	A160	MTB Plus	Sputum	Negative		Valid	Feb. 22, 2024, 3:50 p.m.
161	Feb. 22, 2024 14:08 PM	NANKOMA HC IV	NankomaLab	A161	MTB Plus	Sputum	Negative		Valid	Feb. 22, 2024, 2:29 p.m.
162	Feb. 22, 2024 13:26 PM	ISHONGORORO HC IV	ISHONGOROROHCIV	A162	MTB Plus	Sputum	Negative		Valid	Feb. 22, 2024, 2:19 p.m.
163	Feb. 22, 2024 13:28 PM	ISHONGORORO HC IV	ISHONGOROROHCIV	A163	MTB Plus	Sputum	Negative		Valid	Feb. 22, 2024, 2:19 p.m.
164	Feb. 22, 2024 13:31 PM	BIISO HC IV	BiisoLab	A164	MTB Plus	Sputum	Positive	Rif Resistance not detected	Valid	Feb. 22, 2024, 2:18 p.m.
165	Feb. 22, 2024 13:04 PM	BIISO HC IV	BiisoLab	A165	MTB Plus	Sputum	Negative		Valid	Feb. 22, 2024, 2:02 p.m.
166	Feb. 22, 2024 13:46 PM	NANKOMA HC IV	NankomaLab	A166	MTB Plus	Sputum	Negative		Valid	Feb. 22, 2024, 2:02 p.m.
167	Feb. 22, 2024 12:44 PM	OMUGO HC IV	OMUGOHCIV	A167	MTB Plus	Sputum	Negative		Valid	Feb. 22, 2024, 1:35 p.m.
168	Feb. 22, 2024 12:50 PM	OMUGO HC IV	OMUGOHCIV	A168	MTB Plus	Sputum	Negative		Valid	Feb. 22, 2024, 1:35 p.m.
169	Feb. 21, 2024 15:23 PM	ISHONGORORO HC IV	ISHONGOROROHCIV	A169	MTB Plus	Sputum	Negative		Valid	Feb. 22, 2024, 1:34 p.m.
170	Feb. 21, 2024 15:27 PM	ISHONGORORO HC IV	ISHONGOROROHCIV	A170	MTB Plus	Sputum	Negative		Valid	Feb. 22, 2024, 1:34 p.m.
171	Feb. 22, 2024 12:42 PM	BIISO HC IV	BiisoLab	A171	MTB Plus	Sputum	Negative		Valid	Feb. 22, 2024, 1:28 p.m.
172	Feb. 22, 2024 12:26 PM	ISHONGORORO HC IV	ISHONGOROROHCIV	A172	MTB Plus	Sputum	Negative		Valid	Feb. 22, 2024, 1:24 p.m.
173	Feb. 22, 2024 12:23 PM	ISHONGORORO HC IV	ISHONGOROROHCIV	A173	MTB Plus	Sputum	No result		Invalid	Feb. 22, 2024, 1:24 p.m.
174	Feb. 22, 2024 12:48 PM	NANKOMA HC IV	NankomaLab	A174	MTB Plus	Sputum	Negative		Valid	Feb. 22, 2024, 1:12 p.m.
175	Feb. 22, 2024 12:22 PM	NANKOMA HC IV	NankomaLab	A175	MTB Plus	Sputum	Negative		Valid	Feb. 22, 2024, 1:12 p.m.
176	Feb. 22, 2024 12:02 PM	RUTEETE HC III	RuteeteLab	A176	MTB Plus	Sputum	Negative		Valid	Feb. 22, 2024, 12:48 p.m.
177	Feb. 22, 2024 11:19 AM	OMUGO HC IV	OMUGOHCIV	A177	MTB Plus	Sputum	Negative		Valid	Feb. 22, 2024, 12:22 p.m.
178	Feb. 22, 2024 11:25 AM	OMUGO HC IV	OMUGOHCIV	A178	MTB Plus	Sputum	Negative		Valid	Feb. 22, 2024, 12:22 p.m.
179	Feb. 21, 2024 13:05 PM	RUTEETE HC III	RuteeteLab	A179	MTB Plus	Sputum	Negative		Valid	Feb. 22, 2024, 11:56 a.m.
180	Feb. 20, 2024 14:09 PM	NANKOMA HC IV	NankomaLab	A180	MTB Plus	Sputum	Negative		Valid	Feb. 22, 2024, 11:31 a.m.
181	Feb. 20, 2024 13:50 PM	NANKOMA HC IV	NankomaLab	A181	MTB Plus	Sputum	Negative		Valid	Feb. 22, 2024, 11:31 a.m.
182	Feb. 20, 2024 13:22 PM	NANKOMA HC IV	NankomaLab	A182	MTB Plus	Sputum	Negative		Valid	Feb. 22, 2024, 11:31 a.m.
183	Feb. 20, 2024 13:01 PM	NANKOMA HC IV	NankomaLab	A183	MTB Plus	Sputum	Negative		Valid	Feb. 22, 2024, 11:31 a.m.
184	Feb. 20, 2024 12:36 PM	NANKOMA HC IV	NankomaLab	A184	MTB Plus	Sputum	Negative		Valid	Feb. 22, 2024, 11:31 a.m.
185	Feb. 20, 2024 12:09 PM	NANKOMA HC IV	NankomaLab	A185	MTB Plus	Sputum	Negative		Valid	Feb. 22, 2024, 11:31 a.m.
186	Feb. 19, 2024 14:17 PM	NANKOMA HC IV	NankomaLab	A186	MTB Plus	Sputum	No result		Invalid	Feb. 22, 2024, 11:31 a.m.
187	Feb. 19, 2024 13:50 PM	NANKOMA HC IV	NankomaLab	A187	MTB Plus	Sputum	Negative		Valid	Feb. 22, 2024, 11:31 a.m.
188	Feb. 19, 2024 12:52 PM	NANKOMA HC IV	NankomaLab	A188	MTB Plus	Sputum	Negative		Valid	Feb. 22, 2024, 11:31 a.m.
189	Feb. 19, 2024 12:21 PM	NANKOMA HC IV	NankomaLab	A189	MTB Plus	Sputum	Negative		Valid	Feb. 22, 2024, 11:31 a.m.
190	Feb. 19, 2024 12:02 PM	NANKOMA HC IV	NankomaLab	A190	MTB Plus	Sputum	Negative		Valid	Feb. 22, 2024, 11:31 a.m.
191	Feb. 19, 2024 11:12 AM	NANKOMA HC IV	NankomaLab	A191	MTB Plus	Sputum	Negative		Valid	Feb. 22, 2024, 11:31 a.m.
192	Feb. 16, 2024 13:05 PM	NANKOMA HC IV	NankomaLab	A192	MTB Plus	Sputum	Negative		Valid	Feb. 22, 2024, 11:31 a.m.
193	Feb. 16, 2024 12:44 PM	NANKOMA HC IV	NankomaLab	A193	MTB Plus	Sputum	No result		Invalid	Feb. 22, 2024, 11:31 a.m.
194	Feb. 16, 2024 12:18 PM	NANKOMA HC IV	NankomaLab	A194	MTB Plus	Sputum	Negative		Valid	Feb. 22, 2024, 11:31 a.m.
195	Feb. 16, 2024 11:58 AM	NANKOMA HC IV	NankomaLab	A195	MTB Plus	Sputum	Positive	Rif Resistance not detected	Valid	Feb. 22, 2024, 11:31 a.m.
196	Feb. 15, 2024 14:23 PM	NANKOMA HC IV	NankomaLab	A196	MTB Plus	Sputum	Negative		Valid	Feb. 22, 2024, 11:31 a.m.
197	Feb. 15, 2024 14:07 PM	NANKOMA HC IV	NankomaLab	A197	MTB Plus	Sputum	Negative		Valid	Feb. 22, 2024, 11:31 a.m.
198	Feb. 15, 2024 13:35 PM	NANKOMA HC IV	NankomaLab	A198	MTB Plus	Sputum	Negative		Valid	Feb. 22, 2024, 11:31 a.m.
199	Feb. 15, 2024 13:10 PM	NANKOMA HC IV	NankomaLab	A199	MTB Plus	Sputum	Negative		Valid	Feb. 22, 2024, 11:31 a.m.
200	Feb. 15, 2024 12:49 PM	NANKOMA HC IV	NankomaLab	A200	MTB Plus	Sputum	Negative		Valid	Feb. 22, 2024, 11:31 a.m.
201	Feb. 15, 2024 12:25 PM	NANKOMA HC IV	NankomaLab	A201	MTB Plus	Sputum	Negative		Valid	Feb. 22, 2024, 11:31 a.m.
202	Feb. 15, 2024 12:01 PM	NANKOMA HC IV	NankomaLab	A202	MTB Plus	Sputum	No result		Invalid	Feb. 22, 2024, 11:31 a.m.
203	Feb. 14, 2024 13:49 PM	NANKOMA HC IV	NankomaLab	A203	MTB Plus	Sputum	Negative		Valid	Feb. 22, 2024, 11:31 a.m.
204	Feb. 14, 2024 13:32 PM	NANKOMA HC IV	NankomaLab	A204	MTB Plus	Sputum	Negative		Valid	Feb. 22, 2024, 11:31 a.m.
205	Feb. 14, 2024 13:02 PM	NANKOMA HC IV	NankomaLab	A205	MTB Plus	Sputum	Negative		Valid	Feb. 22, 2024, 11:31 a.m.
206	Feb. 14, 2024 12:42 PM	NANKOMA HC IV	NankomaLab	A206	MTB Plus	Sputum	Negative		Valid	Feb. 22, 2024, 11:31 a.m.
207	Feb. 14, 2024 12:05 PM	NANKOMA HC IV	NankomaLab	A207	MTB Plus	Sputum	Negative		Valid	Feb. 22, 2024, 11:31 a.m.
208	Feb. 13, 2024 14:18 PM	NANKOMA HC IV	NankomaLab	A208	MTB Plus	Sputum	Negative		Valid	Feb. 22, 2024, 11:31 a.m.
209	Feb. 13, 2024 13:44 PM	NANKOMA HC IV	NankomaLab	A209	MTB Plus	Sputum	Negative		Valid	Feb. 22, 2024, 11:31 a.m.
210	Feb. 13, 2024 13:22 PM	NANKOMA HC IV	NankomaLab	A210	MTB Plus	Sputum	Negative		Valid	Feb. 22, 2024, 11:31 a.m.
211	Feb. 13, 2024 12:53 PM	NANKOMA HC IV	NankomaLab	A211	MTB Plus	Sputum	Negative		Valid	Feb. 22, 2024, 11:31 a.m.
212	Feb. 13, 2024 12:27 PM	NANKOMA HC IV	NankomaLab	A212	MTB Plus	Sputum	Negative		Valid	Feb. 22, 2024, 11:31 a.m.
213	Feb. 13, 2024 12:03 PM	NANKOMA HC IV	NankomaLab	A213	MTB Plus	Sputum	Negative		Valid	Feb. 22, 2024, 11:31 a.m.
214	Feb. 8, 2024 10:56 AM	NANKOMA HC IV	NankomaLab	A214	MTB Plus	Sputum	Negative		Valid	Feb. 22, 2024, 11:31 a.m.
215	Feb. 7, 2024 13:23 PM	NANKOMA HC IV	NankomaLab	A215	MTB Plus	Sputum	Negative		Valid	Feb. 22, 2024, 11:31 a.m.
216	Feb. 2, 2024 13:58 PM	NANKOMA HC IV	NankomaLab	A216	MTB Plus	Sputum	Negative		Valid	Feb. 22, 2024, 11:31 a.m.
217	Jan. 30, 2024 15:14 PM	NANKOMA HC IV	NankomaLab	A217	MTB Plus	Sputum	No result		Invalid	Feb. 22, 2024, 11:31 a.m.
218	Feb. 22, 2024 10:32 AM	ISHONGORORO HC IV	ISHONGOROROHCIV	A218	MTB Plus	Sputum	Negative		Valid	Feb. 22, 2024, 11:15 a.m.
219	Feb. 22, 2024 10:29 AM	ISHONGORORO HC IV	ISHONGOROROHCIV	A219	MTB Plus	Sputum	Negative		Valid	Feb. 22, 2024, 11:14 a.m.
220	Feb. 22, 2024 10:00 AM	BIISO HC IV	BiisoLab	A220	MTB Plus	Sputum	Negative		Valid	Feb. 22, 2024, 10:59 a.m.
221	Feb. 22, 2024 10:11 AM	BIISO HC IV	BiisoLab	A221	MTB Plus	Sputum	Negative		Valid	Feb. 22, 2024, 10:58 a.m.
222	Feb. 22, 2024 10:00 AM	BIISO HC IV	BiisoLab	A222	MTB Plus	Sputum	Negative		Valid	Feb. 22, 2024, 10:58 a.m.
223	Feb. 22, 2024 10:00 AM	BIISO HC IV	BiisoLab	A223	MTB Plus	Sputum	Negative		Valid	Feb. 22, 2024, 10:57 a.m.
224	Feb. 21, 2024 15:18 PM	BIISO HC IV	BiisoLab	A224	MTB Plus	Sputum	No result		Invalid	Feb. 21, 2024, 7:36 p.m.
225	Feb. 21, 2024 18:03 PM	RUBUGURI HC IV	RUBUGURIHCIV	A225	MTB Plus	Sputum	Negative		Valid	Feb. 21, 2024, 6:47 p.m.
226	Feb. 21, 2024 17:15 PM	RUBUGURI HC IV	RUBUGURIHCIV	A226	MTB Plus	Sputum	Negative		Valid	Feb. 21, 2024, 6:47 p.m.
227	Feb. 21, 2024 17:12 PM	RUBUGURI HC IV	RUBUGURIHCIV	A227	MTB Plus	Sputum	Negative		Valid	Feb. 21, 2024, 6:47 p.m.
228	Feb. 21, 2024 15:57 PM	RUBUGURI HC IV	RUBUGURIHCIV	A228	MTB Plus	Sputum	Negative		Valid	Feb. 21, 2024, 5:04 p.m.
229	Feb. 21, 2024 15:59 PM	RUBUGURI HC IV	RUBUGURIHCIV	A229	MTB Plus	Sputum	Negative		Valid	Feb. 21, 2024, 5:04 p.m.
230	Feb. 21, 2024 15:01 PM	OMUGO HC IV	OMUGOHCIV	A230	MTB Plus	Sputum	Negative		Valid	Feb. 21, 2024, 3:58 p.m.
231	Feb. 21, 2024 15:06 PM	OMUGO HC IV	OMUGOHCIV	A231	MTB Plus	Sputum	Negative		Valid	Feb. 21, 2024, 3:58 p.m.
232	Feb. 21, 2024 14:25 PM	RUBUGURI HC IV	RUBUGURIHCIV	A232	MTB Plus	Sputum	Negative		Valid	Feb. 21, 2024, 3:52 p.m.
233	Feb. 21, 2024 14:39 PM	RUBUGURI HC IV	RUBUGURIHCIV	A233	MTB Plus	Sputum	Negative		Valid	Feb. 21, 2024, 3:52 p.m.
234	Feb. 21, 2024 13:24 PM	RUBUGURI HC IV	RUBUGURIHCIV	A234	MTB Plus	Sputum	Negative		Valid	Feb. 21, 2024, 3:52 p.m.
235	Feb. 21, 2024 14:43 PM	BUKUKU HC IV	BukukuLab	A235	MTB Plus	Sputum	Negative		Valid	Feb. 21, 2024, 3:30 p.m.
236	Feb. 21, 2024 14:10 PM	BIISO HC IV	BiisoLab	A236	MTB Plus	Sputum	Negative		Valid	Feb. 21, 2024, 3:13 p.m.
237	Feb. 21, 2024 14:08 PM	BIISO HC IV	BiisoLab	A237	MTB Plus	Sputum	No result		Invalid	Feb. 21, 2024, 3:13 p.m.
238	Feb. 21, 2024 13:52 PM	OMUGO HC IV	OMUGOHCIV	A238	MTB Plus	Sputum	Negative		Valid	Feb. 21, 2024, 3:07 p.m.
239	Feb. 21, 2024 13:17 PM	OMUGO HC IV	OMUGOHCIV	A239	MTB Plus	Sputum	Negative		Valid	Feb. 21, 2024, 3:07 p.m.
240	Feb. 21, 2024 13:38 PM	NAGONGERA HC IV	NAGONGERAHCIV	A240	MTB Plus	Sputum	Negative		Valid	Feb. 21, 2024, 2:56 p.m.
241	Feb. 21, 2024 12:50 PM	BUKUKU HC IV	BukukuLab	A241	MTB Plus	Sputum	Negative		Valid	Feb. 21, 2024, 2:40 p.m.
242	Feb. 21, 2024 11:51 AM	BUKUKU HC IV	BukukuLab	A242	MTB Plus	Sputum	No result		Invalid	Feb. 21, 2024, 2:40 p.m.
243	Feb. 21, 2024 13:19 PM	ISHONGORORO HC IV	ISHONGOROROHCIV	A243	MTB Plus	Sputum	Negative		Valid	Feb. 21, 2024, 2:27 p.m.
244	Feb. 21, 2024 13:22 PM	ISHONGORORO HC IV	ISHONGOROROHCIV	A244	MTB Plus	Sputum	Negative		Valid	Feb. 21, 2024, 2:27 p.m.
245	Feb. 21, 2024 13:24 PM	RUBUGURI HC IV	RUBUGURIHCIV	A245	MTB Plus	Sputum	Negative		Valid	Feb. 21, 2024, 2:23 p.m.
246	Feb. 21, 2024 12:06 PM	RUBUGURI HC IV	RUBUGURIHCIV	A246	MTB Plus	Sputum	No result		Invalid	Feb. 21, 2024, 2:23 p.m.
247	Feb. 21, 2024 12:50 PM	OMUGO HC IV	OMUGOHCIV	A247	MTB Plus	Sputum	Negative		Valid	Feb. 21, 2024, 1:47 p.m.
248	Feb. 21, 2024 12:41 PM	BIISO HC IV	BiisoLab	A248	MTB Plus	Sputum	Negative		Valid	Feb. 21, 2024, 1:34 p.m.
249	Feb. 21, 2024 12:35 PM	BIISO HC IV	BiisoLab	A249	MTB Plus	Sputum	No result		Invalid	Feb. 21, 2024, 1:34 p.m.
250	Feb. 21, 2024 12:15 PM	ISHONGORORO HC IV	ISHONGOROROHCIV	A250	MTB Plus	Sputum	Negative		Valid	Feb. 21, 2024, 1:17 p.m.
251	Feb. 21, 2024 11:53 AM	ISHONGORORO HC IV	ISHONGOROROHCIV	A251	MTB Plus	Sputum	No result		Invalid	Feb. 21, 2024, 1:17 p.m.
252	Feb. 21, 2024 12:18 PM	OMUGO HC IV	OMUGOHCIV	A252	MTB Plus	Sputum	Negative		Valid	Feb. 21, 2024, 1:10 p.m.
253	Feb. 21, 2024 09:48 AM	KANAWAT HC III	Service	A253	MTB Plus	Sputum	No result		Invalid	Feb. 21, 2024, 12:51 p.m.
254	Feb. 21, 2024 08:35 AM	KANAWAT HC III	KANAWATHCIII	A254	MTB Plus	Sputum	No result		Invalid	Feb. 21, 2024, 12:51 p.m.
255	Feb. 20, 2024 12:06 PM	KANAWAT HC III	KANAWATHCIII	A255	MTB Plus	Sputum	No result		Invalid	Feb. 21, 2024, 12:51 p.m.
256	Feb. 20, 2024 11:33 AM	KANAWAT HC III	KANAWATHCIII	A256	MTB Plus	Sputum	No result		Invalid	Feb. 21, 2024, 12:51 p.m.
257	Feb. 21, 2024 12:02 PM	KANAWAT HC III	Service	A257	MTB Plus	Sputum	No result		Invalid	Feb. 21, 2024, 12:51 p.m.
258	Feb. 21, 2024 10:51 AM	KANAWAT HC III	Service	A258	MTB Plus	Sputum	No result		Invalid	Feb. 21, 2024, 12:51 p.m.
259	Feb. 21, 2024 10:47 AM	KANAWAT HC III	Service	A259	MTB Plus	Sputum	No result		Invalid	Feb. 21, 2024, 12:51 p.m.
260	Feb. 21, 2024 09:52 AM	KANAWAT HC III	Service	A260	MTB Plus	Sputum	No result		Invalid	Feb. 21, 2024, 12:51 p.m.
261	Feb. 21, 2024 11:52 AM	OMUGO HC IV	OMUGOHCIV	A261	MTB Plus	Sputum	Negative		Valid	Feb. 21, 2024, 12:41 p.m.
262	Feb. 21, 2024 11:52 AM	BIISO HC IV	BiisoLab	A262	MTB Plus	Sputum	Negative		Valid	Feb. 21, 2024, 12:38 p.m.
263	Feb. 21, 2024 11:44 AM	BIISO HC IV	BiisoLab	A263	MTB Plus	Sputum	Negative		Valid	Feb. 21, 2024, 12:32 p.m.
264	Feb. 21, 2024 11:26 AM	ISHONGORORO HC IV	ISHONGOROROHCIV	A264	MTB Plus	Sputum	No result		Error-3	Feb. 21, 2024, 12:13 p.m.
265	Feb. 21, 2024 10:55 AM	ISHONGORORO HC IV	ISHONGOROROHCIV	A265	MTB Plus	Sputum	Negative		Valid	Feb. 21, 2024, 12:13 p.m.
266	Feb. 21, 2024 11:23 AM	OMUGO HC IV	OMUGOHCIV	A266	MTB Plus	Sputum	Negative		Valid	Feb. 21, 2024, 12:08 p.m.
267	Feb. 21, 2024 10:55 AM	ISHONGORORO HC IV	ISHONGOROROHCIV	A267	MTB Plus	Sputum	Negative		Valid	Feb. 21, 2024, 11:47 a.m.
268	Feb. 21, 2024 10:31 AM	ISHONGORORO HC IV	ISHONGOROROHCIV	A268	MTB Plus	Sputum	No result		Invalid	Feb. 21, 2024, 11:23 a.m.
269	Feb. 20, 2024 20:15 PM	OMUGO HC IV	OMUGOHCIV	A269	MTB Plus	Sputum	Negative		Valid	Feb. 21, 2024, 11:12 a.m.
270	Feb. 21, 2024 10:06 AM	ISHONGORORO HC IV	ISHONGOROROHCIV	A270	MTB Plus	Sputum	Negative		Valid	Feb. 21, 2024, 10:50 a.m.
271	Feb. 20, 2024 13:04 PM	ISHONGORORO HC IV	ISHONGOROROHCIV	A271	MTB Plus	Sputum	No result		Invalid	Feb. 21, 2024, 10:50 a.m.
272	Feb. 20, 2024 18:55 PM	OMUGO HC IV	OMUGOHCIV	A272	MTB Plus	Sputum	Negative		Valid	Feb. 20, 2024, 8:10 p.m.
273	Feb. 20, 2024 18:25 PM	OMUGO HC IV	OMUGOHCIV	A273	MTB Plus	Sputum	Negative		Valid	Feb. 20, 2024, 8:10 p.m.
274	Feb. 20, 2024 18:01 PM	OMUGO HC IV	OMUGOHCIV	A274	MTB Plus	Sputum	No result		Invalid	Feb. 20, 2024, 6:54 p.m.
275	Feb. 20, 2024 09:50 AM	OMUGO HC IV	OMUGOHCIV	A275	MTB Plus	Sputum	No result		Invalid	Feb. 20, 2024, 4:15 p.m.
276	Feb. 20, 2024 15:10 PM	BUKUKU HC IV	BukukuLab	A276	MTB Plus	Sputum	Negative		Valid	Feb. 20, 2024, 3:59 p.m.
277	Feb. 20, 2024 14:38 PM	RUBUGURI HC IV	RUBUGURIHCIV	A277	MTB Plus	Sputum	Negative		Valid	Feb. 20, 2024, 3:37 p.m.
278	Feb. 20, 2024 14:43 PM	RUBUGURI HC IV	RUBUGURIHCIV	A278	MTB Plus	Sputum	Negative		Valid	Feb. 20, 2024, 3:36 p.m.
279	Feb. 20, 2024 13:35 PM	RUTEETE HC III	RuteeteLab	A279	MTB Plus	Sputum	Negative		Valid	Feb. 20, 2024, 3:33 p.m.
280	Feb. 20, 2024 14:21 PM	BUKUKU HC IV	BukukuLab	A280	MTB Plus	Sputum	No result		Invalid	Feb. 20, 2024, 3:04 p.m.
281	Feb. 20, 2024 14:03 PM	BUKUKU HC IV	BukukuLab	A281	MTB Plus	Sputum	Positive	Rif Resistance not detected	Valid	Feb. 20, 2024, 2:47 p.m.
282	Feb. 19, 2024 13:57 PM	BUKUKU HC IV	BukukuLab	A282	MTB Plus	Sputum	Negative		Valid	Feb. 20, 2024, 2:47 p.m.
283	Feb. 13, 2024 14:05 PM	BUKUKU HC IV	BukukuLab	A283	MTB Plus	Sputum	Negative		Valid	Feb. 20, 2024, 2:47 p.m.
284	Feb. 20, 2024 13:56 PM	RUBUGURI HC IV	RUBUGURIHCIV	A284	MTB Plus	Sputum	No result		Error-3	Feb. 20, 2024, 2:40 p.m.
285	Feb. 20, 2024 13:06 PM	RUBUGURI HC IV	RUBUGURIHCIV	A285	MTB Plus	Sputum	Negative		Valid	Feb. 20, 2024, 1:52 p.m.
286	Feb. 20, 2024 13:04 PM	ISHONGORORO HC IV	ISHONGOROROHCIV	A286	MTB Plus	Sputum	No result		Invalid	Feb. 20, 2024, 1:50 p.m.
287	Feb. 20, 2024 13:02 PM	RUBUGURI HC IV	RUBUGURIHCIV	A287	MTB Plus	Sputum	No result		Error-3	Feb. 20, 2024, 1:46 p.m.
288	Feb. 20, 2024 11:57 AM	BIISO HC IV	BiisoLab	A288	MTB Plus	Sputum	Negative		Valid	Feb. 20, 2024, 1:14 p.m.
289	Feb. 20, 2024 12:13 PM	RUBUGURI HC IV	RUBUGURIHCIV	A289	MTB Plus	Sputum	Negative		Valid	Feb. 20, 2024, 1:11 p.m.
290	Feb. 20, 2024 12:17 PM	RUBUGURI HC IV	RUBUGURIHCIV	A290	MTB Plus	Sputum	Negative		Valid	Feb. 20, 2024, 1:11 p.m.
291	Feb. 20, 2024 11:32 AM	RUBUGURI HC IV	RUBUGURIHCIV	A291	MTB Plus	Sputum	Negative		Valid	Feb. 20, 2024, 12:14 p.m.
292	Feb. 20, 2024 11:25 AM	RUBUGURI HC IV	RUBUGURIHCIV	A292	MTB Plus	Sputum	Negative		Valid	Feb. 20, 2024, 12:09 p.m.
293	Feb. 20, 2024 11:14 AM	KANAWAT HC III	KANAWATHCIII	A293	MTB Plus	Sputum	No result		Invalid	Feb. 20, 2024, 11:57 a.m.
294	Feb. 20, 2024 10:42 AM	KANAWAT HC III	KANAWATHCIII	A294	MTB Plus	Sputum	Negative		Valid	Feb. 20, 2024, 11:57 a.m.
295	Feb. 20, 2024 10:18 AM	KANAWAT HC III	KANAWATHCIII	A295	MTB Plus	Sputum	No result		Invalid	Feb. 20, 2024, 11:57 a.m.
296	Feb. 20, 2024 09:50 AM	KANAWAT HC III	KANAWATHCIII	A296	MTB Plus	Sputum	Negative		Valid	Feb. 20, 2024, 11:57 a.m.
297	Feb. 20, 2024 10:30 AM	BIISO HC IV	BiisoLab	A297	MTB Plus	Sputum	No result		Invalid	Feb. 20, 2024, 11:54 a.m.
298	Feb. 20, 2024 10:27 AM	BIISO HC IV	BiisoLab	A298	MTB Plus	Sputum	Negative		Valid	Feb. 20, 2024, 11:54 a.m.
299	Feb. 20, 2024 10:42 AM	RUBUGURI HC IV	RUBUGURIHCIV	A299	MTB Plus	Sputum	No result		Invalid	Feb. 20, 2024, 11:25 a.m.
300	Feb. 20, 2024 10:23 AM	RUBUGURI HC IV	RUBUGURIHCIV	A300	MTB Plus	Sputum	Negative		Valid	Feb. 20, 2024, 11:20 a.m.
301	Feb. 20, 2024 09:50 AM	KANAWAT HC III	KANAWATHCIII	A301	MTB Plus	Sputum	Negative		Valid	Feb. 20, 2024, 11:09 a.m.
302	Feb. 19, 2024 15:10 PM	RUBUGURI HC IV	RUBUGURIHCIV	A302	MTB Plus	Sputum	Negative		Valid	Feb. 20, 2024, 10:19 a.m.
303	Feb. 19, 2024 15:07 PM	RUBUGURI HC IV	RUBUGURIHCIV	A303	MTB Plus	Sputum	No result		Invalid	Feb. 20, 2024, 10:19 a.m.
304	Feb. 19, 2024 15:10 PM	RUTEETE HC III	RuteeteLab	A304	MTB Plus	Sputum	Negative		Valid	Feb. 20, 2024, 10:17 a.m.
305	Feb. 19, 2024 14:43 PM	RUTEETE HC III	RuteeteLab	A305	MTB Plus	Sputum	Positive	Indeterminate	Valid	Feb. 20, 2024, 10:16 a.m.
306	Feb. 19, 2024 19:32 PM	OMUGO HC IV	OMUGOHCIV	A306	MTB Plus	Sputum	No result		Invalid	Feb. 19, 2024, 9:02 p.m.
307	Feb. 19, 2024 18:20 PM	OMUGO HC IV	OMUGOHCIV	A307	MTB Plus	Sputum	Negative		Valid	Feb. 19, 2024, 7:32 p.m.
308	Feb. 19, 2024 14:14 PM	RUBUGURI HC IV	RUBUGURIHCIV	A308	MTB Plus	Sputum	No result		Invalid	Feb. 19, 2024, 3:08 p.m.
309	Feb. 19, 2024 13:51 PM	RUBUGURI HC IV	RUBUGURIHCIV	A309	MTB Plus	Sputum	Negative		Valid	Feb. 19, 2024, 3:08 p.m.
310	Feb. 19, 2024 13:50 PM	RUTEETE HC III	RuteeteLab	A310	MTB Plus	Sputum	Negative		Valid	Feb. 19, 2024, 2:41 p.m.
311	Feb. 19, 2024 12:52 PM	ISHONGORORO HC IV	ISHONGOROROHCIV	A311	MTB Plus	Sputum	Negative		Valid	Feb. 19, 2024, 2:22 p.m.
312	Feb. 19, 2024 13:26 PM	RUBUGURI HC IV	RUBUGURIHCIV	A312	MTB Plus	Sputum	Negative		Valid	Feb. 19, 2024, 2:15 p.m.
313	Feb. 16, 2024 13:27 PM	RUBUGURI HC IV	RUBUGURIHCIV	A313	MTB Plus	Sputum	No result		Invalid	Feb. 19, 2024, 2:15 p.m.
314	Feb. 19, 2024 12:52 PM	RUTEETE HC III	RuteeteLab	A314	MTB Plus	Sputum	Negative		Valid	Feb. 19, 2024, 1:51 p.m.
315	Feb. 19, 2024 12:58 PM	RUBUGURI HC IV	RUBUGURIHCIV	A315	MTB Plus	Sputum	No result		Invalid	Feb. 19, 2024, 1:44 p.m.
316	Feb. 19, 2024 12:30 PM	RUBUGURI HC IV	RUBUGURIHCIV	A316	MTB Plus	Sputum	Negative		Valid	Feb. 19, 2024, 1:44 p.m.
317	Feb. 16, 2024 18:02 PM	RUBUGURI HC IV	RUBUGURIHCIV	A317	MTB Plus	Sputum	No result		Invalid	Feb. 19, 2024, 1:44 p.m.
318	Feb. 16, 2024 17:23 PM	RUBUGURI HC IV	RUBUGURIHCIV	A318	MTB Plus	Sputum	Negative		Valid	Feb. 19, 2024, 1:44 p.m.
319	Feb. 16, 2024 17:16 PM	RUBUGURI HC IV	RUBUGURIHCIV	A319	MTB Plus	Sputum	Negative		Valid	Feb. 19, 2024, 1:44 p.m.
320	Feb. 16, 2024 13:53 PM	RUBUGURI HC IV	RUBUGURIHCIV	A320	MTB Plus	Sputum	Negative		Valid	Feb. 19, 2024, 1:44 p.m.
321	Feb. 19, 2024 12:25 PM	ISHONGORORO HC IV	ISHONGOROROHCIV	A321	MTB Plus	Sputum	No result		Invalid	Feb. 19, 2024, 1:18 p.m.
322	Feb. 19, 2024 12:30 PM	RUBUGURI HC IV	RUBUGURIHCIV	A322	MTB Plus	Sputum	Negative		Valid	Feb. 19, 2024, 1:16 p.m.
323	Feb. 16, 2024 18:02 PM	RUBUGURI HC IV	RUBUGURIHCIV	A323	MTB Plus	Sputum	No result		Invalid	Feb. 19, 2024, 1:15 p.m.
324	Feb. 16, 2024 17:16 PM	RUBUGURI HC IV	RUBUGURIHCIV	A324	MTB Plus	Sputum	Negative		Valid	Feb. 19, 2024, 1:15 p.m.
325	Feb. 16, 2024 16:37 PM	RUBUGURI HC IV	RUBUGURIHCIV	A325	MTB Plus	Sputum	Negative		Valid	Feb. 19, 2024, 1:14 p.m.
326	Feb. 16, 2024 16:29 PM	RUBUGURI HC IV	RUBUGURIHCIV	A326	MTB Plus	Sputum	No result		Invalid	Feb. 19, 2024, 1:14 p.m.
327	Feb. 16, 2024 15:49 PM	RUBUGURI HC IV	RUBUGURIHCIV	A327	MTB Plus	Sputum	Negative		Valid	Feb. 19, 2024, 1:14 p.m.
328	Feb. 16, 2024 15:26 PM	RUBUGURI HC IV	RUBUGURIHCIV	A328	MTB Plus	Sputum	Negative		Valid	Feb. 19, 2024, 1:14 p.m.
329	Feb. 16, 2024 15:03 PM	RUBUGURI HC IV	RUBUGURIHCIV	A329	MTB Plus	Sputum	Negative		Valid	Feb. 19, 2024, 1:14 p.m.
330	Feb. 16, 2024 14:39 PM	RUBUGURI HC IV	RUBUGURIHCIV	A330	MTB Plus	Sputum	Negative		Valid	Feb. 19, 2024, 1:14 p.m.
331	Feb. 16, 2024 14:17 PM	RUBUGURI HC IV	RUBUGURIHCIV	A331	MTB Plus	Sputum	Negative		Valid	Feb. 19, 2024, 1:14 p.m.
332	Feb. 19, 2024 12:09 PM	KANAWAT HC III	KANAWATHCIII	A332	MTB Plus	Sputum	Positive	Pending RIF Test	Valid	Feb. 19, 2024, 1:12 p.m.
333	Feb. 17, 2024 12:09 PM	KANAWAT HC III	KANAWATHCIII	A333	MTB Plus	Sputum	Negative		Valid	Feb. 19, 2024, 1:12 p.m.
334	Feb. 15, 2024 11:21 AM	KANAWAT HC III	KANAWATHCIII	A334	MTB Plus	Sputum	No result		Invalid	Feb. 19, 2024, 1:12 p.m.
335	Feb. 19, 2024 12:16 PM	RUTEETE HC III	RuteeteLab	A335	MTB Plus	Sputum	Negative		Valid	Feb. 19, 2024, 1:07 p.m.
336	Feb. 19, 2024 12:16 PM	RUTEETE HC III	RuteeteLab	A336	MTB Plus	Sputum	Negative		Valid	Feb. 19, 2024, 1:07 p.m.
337	Feb. 19, 2024 12:16 PM	RUTEETE HC III	RuteeteLab	A337	MTB Plus	Sputum	Negative		Valid	Feb. 19, 2024, 1:07 p.m.
338	Feb. 19, 2024 11:52 AM	RUTEETE HC III	RuteeteLab	A338	MTB Plus	Sputum	Negative		Valid	Feb. 19, 2024, 12:51 p.m.
339	Feb. 19, 2024 11:52 AM	RUTEETE HC III	RuteeteLab	A339	MTB Plus	Sputum	Negative		Valid	Feb. 19, 2024, 12:46 p.m.
340	Feb. 16, 2024 15:49 PM	RUBUGURI HC IV	RUBUGURIHCIV	A340	MTB Plus	Sputum	Negative		Valid	Feb. 19, 2024, 12:28 p.m.
341	Feb. 16, 2024 15:26 PM	RUBUGURI HC IV	RUBUGURIHCIV	A341	MTB Plus	Sputum	Negative		Valid	Feb. 19, 2024, 12:25 p.m.
342	Feb. 16, 2024 14:17 PM	RUBUGURI HC IV	RUBUGURIHCIV	A342	MTB Plus	Sputum	Negative		Valid	Feb. 19, 2024, 12:25 p.m.
343	Feb. 16, 2024 18:09 PM	RUBUGURI HC IV	RUBUGURIHCIV	A343	MTB Plus	Sputum	Negative		Valid	Feb. 19, 2024, 12:23 p.m.
344	Feb. 19, 2024 11:19 AM	RUTEETE HC III	RuteeteLab	A344	MTB Plus	Sputum	Negative		Valid	Feb. 19, 2024, 12:02 p.m.
345	Feb. 19, 2024 09:03 AM	KANAWAT HC III	KANAWATHCIII	A345	MTB Plus	Sputum	No result		Error-3	Feb. 19, 2024, 10:18 a.m.
346	Feb. 19, 2024 08:59 AM	KANAWAT HC III	KANAWATHCIII	A346	MTB Plus	Sputum	Negative		Valid	Feb. 19, 2024, 10:18 a.m.
347	Feb. 17, 2024 12:59 PM	KANAWAT HC III	KANAWATHCIII	A347	MTB Plus	Sputum	Negative		Valid	Feb. 19, 2024, 10:18 a.m.
348	Feb. 17, 2024 12:59 PM	KANAWAT HC III	KANAWATHCIII	A348	MTB Plus	Sputum	Negative		Valid	Feb. 19, 2024, 9:51 a.m.
349	Feb. 18, 2024 17:06 PM	OMUGO HC IV	OMUGOHCIV	A349	MTB Plus	Sputum	Negative		Valid	Feb. 18, 2024, 5:53 p.m.
350	Feb. 18, 2024 16:39 PM	OMUGO HC IV	OMUGOHCIV	A350	MTB Plus	Sputum	Negative		Valid	Feb. 18, 2024, 5:28 p.m.
351	Feb. 18, 2024 15:54 PM	OMUGO HC IV	OMUGOHCIV	A351	MTB Plus	Sputum	Negative		Valid	Feb. 18, 2024, 4:53 p.m.
352	Feb. 18, 2024 09:14 AM	OMUGO HC IV	OMUGOHCIV	A352	MTB Plus	Sputum	Negative		Valid	Feb. 18, 2024, 2:12 p.m.
353	Feb. 17, 2024 21:47 PM	OMUGO HC IV	OMUGOHCIV	A353	MTB Plus	Sputum	No result		Invalid	Feb. 18, 2024, 9:09 a.m.
354	Feb. 17, 2024 12:25 PM	KANAWAT HC III	KANAWATHCIII	A354	MTB Plus	Sputum	No result		Invalid	Feb. 17, 2024, 1:13 p.m.
355	Feb. 17, 2024 11:35 AM	KANAWAT HC III	KANAWATHCIII	A355	MTB Plus	Sputum	Negative		Valid	Feb. 17, 2024, 1:13 p.m.
356	Feb. 17, 2024 11:21 AM	KANAWAT HC III	KANAWATHCIII	A356	MTB Plus	Sputum	Negative		Valid	Feb. 17, 2024, 1:13 p.m.
357	Feb. 17, 2024 10:45 AM	KANAWAT HC III	KANAWATHCIII	A357	MTB Plus	Sputum	No result		Invalid	Feb. 17, 2024, 11:31 a.m.
358	Feb. 15, 2024 12:09 PM	KANAWAT HC III	KANAWATHCIII	A358	MTB Plus	Sputum	Negative		Valid	Feb. 17, 2024, 11:31 a.m.
359	Feb. 15, 2024 11:38 AM	KANAWAT HC III	KANAWATHCIII	A359	MTB Plus	Sputum	Negative		Valid	Feb. 17, 2024, 11:31 a.m.
360	Feb. 15, 2024 10:50 AM	KANAWAT HC III	KANAWATHCIII	A360	MTB Plus	Sputum	Negative		Valid	Feb. 17, 2024, 11:31 a.m.
361	Feb. 15, 2024 10:16 AM	KANAWAT HC III	KANAWATHCIII	A361	MTB Plus	Sputum	No result		Invalid	Feb. 17, 2024, 11:31 a.m.
362	Feb. 15, 2024 09:59 AM	KANAWAT HC III	KANAWATHCIII	A362	MTB Plus	Sputum	Negative		Valid	Feb. 17, 2024, 11:31 a.m.
363	Feb. 16, 2024 13:48 PM	ISHONGORORO HC IV	Service	A363	MTB Plus	Sputum	Negative		Valid	Feb. 16, 2024, 2:34 p.m.
364	Feb. 16, 2024 13:35 PM	NAGONGERA HC IV	Service	A364	MTB Plus	Sputum	Negative		Valid	Feb. 16, 2024, 2:17 p.m.
365	Feb. 16, 2024 13:30 PM	NAGONGERA HC IV	Service	A365	MTB Plus	Sputum	Negative		Valid	Feb. 16, 2024, 2:12 p.m.
366	Feb. 16, 2024 11:49 AM	OMUGO HC IV	OMUGOHCIV	A366	MTB Plus	Sputum	Negative		Valid	Feb. 16, 2024, 1:21 p.m.
367	Feb. 16, 2024 12:27 PM	ISHONGORORO HC IV	Service	A367	MTB Plus	Sputum	No result		Invalid	Feb. 16, 2024, 1:10 p.m.
368	Feb. 16, 2024 12:23 PM	ISHONGORORO HC IV	Service	A368	MTB Plus	Sputum	Positive	Indeterminate	Valid	Feb. 16, 2024, 1:09 p.m.
369	Feb. 16, 2024 11:38 AM	NAGONGERA HC IV	Service	A369	MTB Plus	BLANK Ext	Negative		Valid	Feb. 16, 2024, 12:28 p.m.
370	Feb. 16, 2024 11:33 AM	NAGONGERA HC IV	Service	A370	MTB Plus	BLANK Ext	Negative		Valid	Feb. 16, 2024, 12:14 p.m.
371	Feb. 16, 2024 11:20 AM	ISHONGORORO HC IV	Service	A371	MTB Plus	BLANK Ext	Negative		Valid	Feb. 16, 2024, 12:02 p.m.
372	Feb. 16, 2024 11:17 AM	ISHONGORORO HC IV	Service	A372	MTB Plus	BLANK Ext	Negative		Valid	Feb. 16, 2024, 12:02 p.m.
373	Feb. 16, 2024 10:03 AM	OMUGO HC IV	OMUGOHCIV	A373	MTB Plus	Sputum	Negative		Valid	Feb. 16, 2024, 11:15 a.m.
374	Feb. 16, 2024 09:04 AM	BIISO HC IV	BiisoLab	A374	MTB Plus	Sputum	Negative		Valid	Feb. 16, 2024, 9:47 a.m.
375	Feb. 14, 2024 15:34 PM	ISHONGORORO HC IV	ISHONGOROROHCIV	A375	MTB Plus	Sputum	No result		Error-2	Feb. 16, 2024, 9:07 a.m.
376	Feb. 15, 2024 13:19 PM	BIISO HC IV	BiisoLab	A376	MTB Plus	Sputum	Negative		Valid	Feb. 16, 2024, 9:01 a.m.
377	Feb. 15, 2024 12:50 PM	BIISO HC IV	BiisoLab	A377	MTB Plus	Sputum	No result		Invalid	Feb. 16, 2024, 9:01 a.m.
378	Feb. 15, 2024 19:42 PM	NAGONGERA HC IV	Service	A378	MTB Plus	BLANK Ext	No result		Invalid	Feb. 15, 2024, 8:22 p.m.
379	Feb. 15, 2024 19:38 PM	NAGONGERA HC IV	Service	A379	MTB Plus	BLANK Ext	No result		Invalid	Feb. 15, 2024, 8:17 p.m.
380	Feb. 15, 2024 18:37 PM	OMUGO HC IV	OMUGOHCIV	A380	MTB Plus	Sputum	No result		Invalid	Feb. 15, 2024, 7:32 p.m.
381	Feb. 15, 2024 17:11 PM	OMUGO HC IV	OMUGOHCIV	A381	MTB Plus	Sputum	Negative		Valid	Feb. 15, 2024, 6:34 p.m.
382	Feb. 15, 2024 17:47 PM	NAGONGERA HC IV	Service	A382	MTB Plus	BLANK Ext	No result		Invalid	Feb. 15, 2024, 6:27 p.m.
383	Feb. 15, 2024 12:39 PM	KIWANGALA HCIV	KiwangalaHCIV	A383	MTB Plus	Sputum	Negative		Valid	Feb. 15, 2024, 5:10 p.m.
384	Feb. 15, 2024 13:24 PM	RUBUGURI HC IV	RUBUGURIHCIV	A384	MTB Plus	Sputum	Negative		Valid	Feb. 15, 2024, 2:12 p.m.
385	Feb. 15, 2024 12:46 PM	RUBUGURI HC IV	RUBUGURIHCIV	A385	MTB Plus	Sputum	Negative		Valid	Feb. 15, 2024, 1:33 p.m.
386	Feb. 15, 2024 12:32 PM	RUBUGURI HC IV	RUBUGURIHCIV	A386	MTB Plus	Sputum	Negative		Valid	Feb. 15, 2024, 1:20 p.m.
387	Feb. 14, 2024 18:30 PM	RUBUGURI HC IV	RUBUGURIHCIV	A387	MTB Plus	Sputum	Negative		Valid	Feb. 15, 2024, 1:20 p.m.
388	Feb. 14, 2024 18:26 PM	RUBUGURI HC IV	RUBUGURIHCIV	A388	MTB Plus	Sputum	Negative		Valid	Feb. 15, 2024, 1:20 p.m.
389	Feb. 15, 2024 12:32 PM	BIISO HC IV	BiisoLab	A389	MTB Plus	Sputum	Negative		Valid	Feb. 15, 2024, 1:17 p.m.
390	Feb. 14, 2024 18:30 PM	RUBUGURI HC IV	RUBUGURIHCIV	A390	MTB Plus	Sputum	Negative		Valid	Feb. 15, 2024, 11:57 a.m.
391	Feb. 14, 2024 17:43 PM	RUBUGURI HC IV	RUBUGURIHCIV	A391	MTB Plus	Sputum	No result		Invalid	Feb. 15, 2024, 11:56 a.m.
392	Feb. 14, 2024 17:40 PM	RUBUGURI HC IV	RUBUGURIHCIV	A392	MTB Plus	Sputum	No result		Invalid	Feb. 15, 2024, 11:56 a.m.
393	Feb. 14, 2024 16:56 PM	RUBUGURI HC IV	RUBUGURIHCIV	A393	MTB Plus	Sputum	Negative		Valid	Feb. 15, 2024, 11:56 a.m.
394	Feb. 15, 2024 10:30 AM	BIISO HC IV	BiisoLab	A394	MTB Plus	Sputum	No result		Invalid	Feb. 15, 2024, 11:13 a.m.
395	Feb. 14, 2024 13:20 PM	KIWANGALA HCIV	KiwangalaHCIV	A395	MTB Plus	Sputum	Negative		Valid	Feb. 15, 2024, 10:53 a.m.
396	Feb. 14, 2024 11:23 AM	BIISO HC IV	BiisoLab	A396	MTB Plus	Sputum	Negative		Valid	Feb. 15, 2024, 10:36 a.m.
397	Feb. 15, 2024 09:17 AM	KANAWAT HC III	KANAWATHCIII	A397	MTB Plus	Sputum	No result		Invalid	Feb. 15, 2024, 10:13 a.m.
398	Feb. 14, 2024 13:10 PM	KANAWAT HC III	KANAWATHCIII	A398	MTB Plus	Sputum	No result		Invalid	Feb. 15, 2024, 10:13 a.m.
399	Feb. 14, 2024 12:22 PM	KANAWAT HC III	KANAWATHCIII	A399	MTB Plus	Sputum	Negative		Valid	Feb. 15, 2024, 10:13 a.m.
400	Feb. 15, 2024 08:43 AM	ISHONGORORO HC IV	ISHONGOROROHCIV	A400	MTB Plus	Sputum	No result		Invalid	Feb. 15, 2024, 9:38 a.m.
401	Feb. 15, 2024 08:36 AM	ISHONGORORO HC IV	ISHONGOROROHCIV	A401	MTB Plus	Sputum	No result		Invalid	Feb. 15, 2024, 9:26 a.m.
402	Feb. 12, 2024 16:06 PM	ISHONGORORO HC IV	ISHONGOROROHCIV	A402	MTB Plus	Sputum	Negative		Valid	Feb. 15, 2024, 8:41 a.m.
403	Feb. 12, 2024 16:11 PM	ISHONGORORO HC IV	ISHONGOROROHCIV	A403	MTB Plus	Sputum	Negative		Valid	Feb. 15, 2024, 8:40 a.m.
404	Feb. 14, 2024 17:45 PM	ISHONGORORO HC IV	ISHONGOROROHCIV	A404	MTB Plus	Sputum	No result		Invalid	Feb. 15, 2024, 8:34 a.m.
405	Feb. 14, 2024 18:29 PM	ISHONGORORO HC IV	ISHONGOROROHCIV	A405	MTB Plus	Sputum	Negative		Valid	Feb. 15, 2024, 8:34 a.m.
406	Feb. 14, 2024 17:41 PM	ISHONGORORO HC IV	ISHONGOROROHCIV	A406	MTB Plus	Blood	Negative		Valid	Feb. 14, 2024, 6:27 p.m.
407	Feb. 14, 2024 16:30 PM	ISHONGORORO HC IV	ISHONGOROROHCIV	A407	MTB Plus	Sputum	No result		Invalid	Feb. 14, 2024, 5:39 p.m.
408	Feb. 14, 2024 16:24 PM	ISHONGORORO HC IV	ISHONGOROROHCIV	A408	MTB Plus	Sputum	Negative		Valid	Feb. 14, 2024, 5:39 p.m.
409	Feb. 14, 2024 16:53 PM	RUBUGURI HC IV	RUBUGURIHCIV	A409	MTB Plus	Sputum	Negative		Valid	Feb. 14, 2024, 5:37 p.m.
410	Feb. 14, 2024 14:38 PM	RUBUGURI HC IV	RUBUGURIHCIV	A410	MTB Plus	Sputum	Negative		Valid	Feb. 14, 2024, 5:37 p.m.
411	Feb. 14, 2024 13:50 PM	RUBUGURI HC IV	RUBUGURIHCIV	A411	MTB Plus	Sputum	Negative		Valid	Feb. 14, 2024, 5:37 p.m.
412	Feb. 14, 2024 13:45 PM	RUBUGURI HC IV	RUBUGURIHCIV	A412	MTB Plus	Sputum	Negative		Valid	Feb. 14, 2024, 5:37 p.m.
413	Feb. 14, 2024 13:01 PM	RUBUGURI HC IV	RUBUGURIHCIV	A413	MTB Plus	Sputum	Negative		Valid	Feb. 14, 2024, 5:37 p.m.
414	Feb. 14, 2024 12:58 PM	RUBUGURI HC IV	RUBUGURIHCIV	A414	MTB Plus	Sputum	Negative		Valid	Feb. 14, 2024, 5:37 p.m.
415	Feb. 14, 2024 13:45 PM	RUBUGURI HC IV	RUBUGURIHCIV	A415	MTB Plus	Sputum	Negative		Valid	Feb. 14, 2024, 4:58 p.m.
416	Feb. 14, 2024 12:58 PM	RUBUGURI HC IV	RUBUGURIHCIV	A416	MTB Plus	Sputum	Negative		Valid	Feb. 14, 2024, 4:58 p.m.
417	Feb. 14, 2024 15:26 PM	RUBUGURI HC IV	RUBUGURIHCIV	A417	MTB Plus	Sputum	Negative		Valid	Feb. 14, 2024, 4:58 p.m.
418	Feb. 14, 2024 15:17 PM	RUBUGURI HC IV	RUBUGURIHCIV	A418	MTB Plus	Sputum	Negative		Valid	Feb. 14, 2024, 4:58 p.m.
419	Feb. 14, 2024 14:32 PM	RUBUGURI HC IV	RUBUGURIHCIV	A419	MTB Plus	Sputum	Negative		Valid	Feb. 14, 2024, 4:58 p.m.
420	Feb. 14, 2024 15:41 PM	ISHONGORORO HC IV	ISHONGOROROHCIV	A420	MTB Plus	Sputum	No result		Invalid	Feb. 14, 2024, 4:29 p.m.
421	Feb. 14, 2024 15:39 PM	ISHONGORORO HC IV	ISHONGOROROHCIV	A421	MTB Plus	Sputum	Negative		Valid	Feb. 14, 2024, 4:23 p.m.
422	Feb. 14, 2024 14:35 PM	ISHONGORORO HC IV	ISHONGOROROHCIV	A422	MTB Plus	Sputum	Negative		Valid	Feb. 14, 2024, 3:32 p.m.
423	Feb. 14, 2024 14:27 PM	ISHONGORORO HC IV	ISHONGOROROHCIV	A423	MTB Plus	Sputum	No result		Invalid	Feb. 14, 2024, 3:32 p.m.
424	Feb. 14, 2024 13:50 PM	ISHONGORORO HC IV	ISHONGOROROHCIV	A424	MTB Plus	Sputum	Negative		Valid	Feb. 14, 2024, 2:33 p.m.
425	Feb. 14, 2024 12:26 PM	BIISO HC IV	BiisoLab	A425	MTB Plus	Sputum	Negative		Valid	Feb. 14, 2024, 2:05 p.m.
426	Feb. 14, 2024 13:03 PM	BIISO HC IV	BiisoLab	A426	MTB Plus	Sputum	No result		Invalid	Feb. 14, 2024, 2:05 p.m.
427	Feb. 14, 2024 12:21 PM	KIWANGALA HCIV	KiwangalaHCIV	A427	MTB Plus	Sputum	No result		Invalid	Feb. 14, 2024, 1:19 p.m.
428	Feb. 14, 2024 12:18 PM	KANAWAT HC III	KANAWATHCIII	A428	MTB Plus	Sputum	Negative		Valid	Feb. 14, 2024, 1:05 p.m.
429	Feb. 14, 2024 11:28 AM	KANAWAT HC III	KANAWATHCIII	A429	MTB Plus	Sputum	Negative		Valid	Feb. 14, 2024, 12:19 p.m.
430	Feb. 14, 2024 11:31 AM	KANAWAT HC III	KANAWATHCIII	A430	MTB Plus	Sputum	Negative		Valid	Feb. 14, 2024, 12:19 p.m.
431	Feb. 14, 2024 11:28 AM	KANAWAT HC III	KANAWATHCIII	A431	MTB Plus	Sputum	Negative		Valid	Feb. 14, 2024, 12:19 p.m.
432	Feb. 14, 2024 11:31 AM	KANAWAT HC III	KANAWATHCIII	A432	MTB Plus	Sputum	Negative		Valid	Feb. 14, 2024, 12:19 p.m.
433	Feb. 14, 2024 10:59 AM	RUBUGURI HC IV	RUBUGURIHCIV	A433	MTB Plus	Sputum	No result		Invalid	Feb. 14, 2024, 11:57 a.m.
434	Feb. 14, 2024 10:50 AM	BIISO HC IV	BiisoLab	A434	MTB Plus	Sputum	Positive	Rif Resistance not detected	Valid	Feb. 14, 2024, 11:47 a.m.
435	Feb. 14, 2024 10:37 AM	KANAWAT HC III	KANAWATHCIII	A435	MTB Plus	Sputum	No result		Invalid	Feb. 14, 2024, 11:25 a.m.
436	Feb. 14, 2024 08:59 AM	KANAWAT HC III	KANAWATHCIII	A436	MTB Plus	Sputum	Negative		Valid	Feb. 14, 2024, 11:25 a.m.
437	Feb. 14, 2024 10:22 AM	BIISO HC IV	BiisoLab	A437	MTB Plus	Sputum	Negative		Valid	Feb. 14, 2024, 11:11 a.m.
438	Feb. 13, 2024 16:24 PM	RUBUGURI HC IV	RUBUGURIHCIV	A438	MTB Plus	Sputum	Negative		Valid	Feb. 14, 2024, 10:57 a.m.
439	Feb. 13, 2024 16:21 PM	RUBUGURI HC IV	RUBUGURIHCIV	A439	MTB Plus	Sputum	No result		Invalid	Feb. 14, 2024, 10:57 a.m.
440	Feb. 13, 2024 10:03 AM	KANAWAT HC III	KANAWATHCIII	A440	MTB Plus	Sputum	Negative		Valid	Feb. 14, 2024, 8:59 a.m.
441	Feb. 14, 2024 08:09 AM	KANAWAT HC III	KANAWATHCIII	A441	MTB Plus	Sputum	Negative		Valid	Feb. 14, 2024, 8:55 a.m.
442	Feb. 13, 2024 12:09 PM	KANAWAT HC III	KANAWATHCIII	A442	MTB Plus	Sputum	No result		Invalid	Feb. 14, 2024, 8:55 a.m.
443	Feb. 13, 2024 11:34 AM	KANAWAT HC III	KANAWATHCIII	A443	MTB Plus	Sputum	No result		Invalid	Feb. 14, 2024, 8:55 a.m.
444	Feb. 13, 2024 11:10 AM	KANAWAT HC III	KANAWATHCIII	A444	MTB Plus	Sputum	Negative		Valid	Feb. 14, 2024, 8:55 a.m.
445	Feb. 13, 2024 09:44 AM	KANAWAT HC III	KANAWATHCIII	A445	MTB Plus	Sputum	Negative		Valid	Feb. 14, 2024, 8:55 a.m.
446	Feb. 12, 2024 12:58 PM	KANAWAT HC III	KANAWATHCIII	A446	MTB Plus	Sputum	No result		Invalid	Feb. 14, 2024, 8:55 a.m.
447	Feb. 13, 2024 15:38 PM	RUBUGURI HC IV	RUBUGURIHCIV	A447	MTB Plus	Sputum	Negative		Valid	Feb. 13, 2024, 4:22 p.m.
448	Feb. 13, 2024 15:34 PM	RUBUGURI HC IV	RUBUGURIHCIV	A448	MTB Plus	Sputum	No result		Invalid	Feb. 13, 2024, 4:17 p.m.
449	Feb. 13, 2024 14:51 PM	RUBUGURI HC IV	RUBUGURIHCIV	A449	MTB Plus	Sputum	Negative		Valid	Feb. 13, 2024, 4:17 p.m.
450	Feb. 13, 2024 14:01 PM	RUBUGURI HC IV	RUBUGURIHCIV	A450	MTB Plus	Sputum	Negative		Valid	Feb. 13, 2024, 3:36 p.m.
451	Feb. 13, 2024 14:49 PM	RUBUGURI HC IV	RUBUGURIHCIV	A451	MTB Plus	Sputum	Negative		Valid	Feb. 13, 2024, 3:32 p.m.
452	Feb. 13, 2024 14:03 PM	RUBUGURI HC IV	RUBUGURIHCIV	A452	MTB Plus	Sputum	Negative		Valid	Feb. 13, 2024, 3:32 p.m.
453	Feb. 13, 2024 14:01 PM	RUBUGURI HC IV	RUBUGURIHCIV	A453	MTB Plus	Sputum	Negative		Valid	Feb. 13, 2024, 3:32 p.m.
454	Feb. 13, 2024 13:14 PM	RUBUGURI HC IV	RUBUGURIHCIV	A454	MTB Plus	Sputum	No result		Error-5	Feb. 13, 2024, 3:32 p.m.
455	Feb. 13, 2024 13:11 PM	RUBUGURI HC IV	RUBUGURIHCIV	A455	MTB Plus	Sputum	Negative		Valid	Feb. 13, 2024, 3:32 p.m.
456	Feb. 13, 2024 13:43 PM	BUKUKU HC IV	BukukuLab	A456	MTB Plus	Sputum	Negative		Valid	Feb. 13, 2024, 2:40 p.m.
457	Feb. 13, 2024 12:54 PM	BUKUKU HC IV	BukukuLab	A457	MTB Plus	Sputum	Negative		Valid	Feb. 13, 2024, 1:37 p.m.
458	Feb. 13, 2024 12:23 PM	BUKUKU HC IV	BukukuLab	A458	MTB Plus	Sputum	Negative		Valid	Feb. 13, 2024, 1:04 p.m.
459	Feb. 13, 2024 11:57 AM	BUKUKU HC IV	BukukuLab	A459	MTB Plus	Sputum	Negative		Valid	Feb. 13, 2024, 1:04 p.m.
460	Feb. 12, 2024 13:36 PM	BUKUKU HC IV	BukukuLab	A460	MTB Plus	Sputum	Negative		Valid	Feb. 13, 2024, 1:04 p.m.
461	Feb. 13, 2024 09:29 AM	SHUUKU HC IV	SHUUKUHCIV	A461	MTB Plus	Sputum	No result		Invalid	Feb. 13, 2024, 12:50 p.m.
462	Feb. 13, 2024 09:27 AM	SHUUKU HC IV	SHUUKUHCIV	A462	MTB Plus	Sputum	No result		Invalid	Feb. 13, 2024, 12:50 p.m.
463	Feb. 13, 2024 08:10 AM	RUBUGURI HC IV	RUBUGURIHCIV	A463	MTB Plus	Sputum	No result		Invalid	Feb. 13, 2024, 10:25 a.m.
464	Feb. 9, 2024 12:52 PM	SHUUKU HC IV	SHUUKUHCIV	A464	MTB Plus	Sputum	No result		Error-3	Feb. 13, 2024, 9:18 a.m.
465	Feb. 9, 2024 12:49 PM	SHUUKU HC IV	SHUUKUHCIV	A465	MTB Plus	Sputum	No result		Invalid	Feb. 13, 2024, 9:18 a.m.
466	Feb. 12, 2024 23:40 PM	RUBUGURI HC IV	RUBUGURIHCIV	A466	MTB Plus	Sputum	No result		Invalid	Feb. 13, 2024, 8:04 a.m.
467	Feb. 12, 2024 23:40 PM	RUBUGURI HC IV	RUBUGURIHCIV	A467	MTB Plus	Sputum	No result		Invalid	Feb. 13, 2024, 8:04 a.m.
468	Feb. 12, 2024 23:37 PM	RUBUGURI HC IV	RUBUGURIHCIV	A468	MTB Plus	Sputum	No result		Invalid	Feb. 13, 2024, 8:04 a.m.
469	Feb. 12, 2024 20:43 PM	RUBUGURI HC IV	RUBUGURIHCIV	A469	MTB Plus	Sputum	Negative		Valid	Feb. 12, 2024, 11:34 p.m.
470	Feb. 12, 2024 21:16 PM	RUBUGURI HC IV	RUBUGURIHCIV	A470	MTB Plus	Sputum	No result		Invalid	Feb. 12, 2024, 11:34 p.m.
471	Feb. 12, 2024 19:41 PM	OMUGO HC IV	OMUGOHCIV	A471	MTB Plus	Sputum	Negative		Valid	Feb. 12, 2024, 8:53 p.m.
472	Feb. 12, 2024 19:47 PM	RUBUGURI HC IV	RUBUGURIHCIV	A472	MTB Plus	Sputum	Negative		Valid	Feb. 12, 2024, 8:40 p.m.
473	Feb. 9, 2024 16:07 PM	RUBUGURI HC IV	RUBUGURIHCIV	A473	MTB Plus	Sputum	Negative		Valid	Feb. 12, 2024, 8:40 p.m.
474	Feb. 9, 2024 16:00 PM	RUBUGURI HC IV	RUBUGURIHCIV	A474	MTB Plus	Sputum	Negative		Valid	Feb. 12, 2024, 8:40 p.m.
475	Feb. 9, 2024 15:13 PM	RUBUGURI HC IV	RUBUGURIHCIV	A475	MTB Plus	Sputum	Negative		Valid	Feb. 12, 2024, 8:40 p.m.
476	Feb. 12, 2024 15:22 PM	ISHONGORORO HC IV	ISHONGOROROHCIV	A476	MTB Plus	Sputum	Negative		Valid	Feb. 12, 2024, 4:10 p.m.
477	Feb. 12, 2024 15:16 PM	ISHONGORORO HC IV	ISHONGOROROHCIV	A477	MTB Plus	Sputum	Negative		Valid	Feb. 12, 2024, 4:03 p.m.
478	Feb. 12, 2024 13:59 PM	ISHONGORORO HC IV	ISHONGOROROHCIV	A478	MTB Plus	Sputum	Negative		Valid	Feb. 12, 2024, 3:12 p.m.
479	Feb. 12, 2024 13:13 PM	ISHONGORORO HC IV	ISHONGOROROHCIV	A479	MTB Plus	Sputum	Negative		Valid	Feb. 12, 2024, 1:57 p.m.
480	Feb. 12, 2024 12:39 PM	ISHONGORORO HC IV	ISHONGOROROHCIV	A480	MTB Plus	Sputum	Positive	Indeterminate	Valid	Feb. 12, 2024, 1:25 p.m.
481	Feb. 12, 2024 12:21 PM	KANAWAT HC III	KANAWATHCIII	A481	MTB Plus	Sputum	Negative		Valid	Feb. 12, 2024, 1:15 p.m.
482	Feb. 12, 2024 10:42 AM	KANAWAT HC III	KANAWATHCIII	A482	MTB Plus	Sputum	Negative		Valid	Feb. 12, 2024, 1:15 p.m.
483	Feb. 12, 2024 12:10 PM	ISHONGORORO HC IV	ISHONGOROROHCIV	A483	MTB Plus	Sputum	Negative		Valid	Feb. 12, 2024, 1:09 p.m.
484	Feb. 12, 2024 11:47 AM	ISHONGORORO HC IV	ISHONGOROROHCIV	A484	MTB Plus	Sputum	Negative		Valid	Feb. 12, 2024, 12:34 p.m.
485	Feb. 12, 2024 11:35 AM	KANAWAT HC III	KANAWATHCIII	A485	MTB Plus	Sputum	No result		Invalid	Feb. 12, 2024, 12:20 p.m.
486	Feb. 12, 2024 11:22 AM	ISHONGORORO HC IV	ISHONGOROROHCIV	A486	MTB Plus	Sputum	No result		Invalid	Feb. 12, 2024, 12:09 p.m.
487	Feb. 12, 2024 11:12 AM	KANAWAT HC III	KANAWATHCIII	A487	MTB Plus	Sputum	Negative		Valid	Feb. 12, 2024, 12:05 p.m.
488	Feb. 12, 2024 10:19 AM	KANAWAT HC III	KANAWATHCIII	A488	MTB Plus	Sputum	Negative		Valid	Feb. 12, 2024, 12:05 p.m.
489	Feb. 12, 2024 09:51 AM	KANAWAT HC III	KANAWATHCIII	A489	MTB Plus	Sputum	Negative		Valid	Feb. 12, 2024, 12:05 p.m.
490	Feb. 12, 2024 11:01 AM	ISHONGORORO HC IV	ISHONGOROROHCIV	A490	MTB Plus	Sputum	Negative		Valid	Feb. 12, 2024, 11:43 a.m.
491	Feb. 7, 2024 15:37 PM	RUTEETE HC III	RuteeteLab	A491	MTB Plus	Sputum	Negative		Valid	Feb. 12, 2024, 11:23 a.m.
492	Feb. 7, 2024 16:06 PM	RUTEETE HC III	RuteeteLab	A492	MTB Plus	Sputum	Negative		Valid	Feb. 12, 2024, 11:23 a.m.
493	Feb. 12, 2024 10:19 AM	KANAWAT HC III	KANAWATHCIII	A493	MTB Plus	Sputum	Negative		Valid	Feb. 12, 2024, 11:08 a.m.
494	Feb. 12, 2024 09:51 AM	KANAWAT HC III	KANAWATHCIII	A494	MTB Plus	Sputum	Negative		Valid	Feb. 12, 2024, 11:08 a.m.
495	Feb. 10, 2024 12:34 PM	KANAWAT HC III	KANAWATHCIII	A495	MTB Plus	Sputum	No result		Invalid	Feb. 12, 2024, 11:07 a.m.
496	Feb. 10, 2024 12:30 PM	KANAWAT HC III	KANAWATHCIII	A496	MTB Plus	Sputum	Negative		Valid	Feb. 12, 2024, 11:07 a.m.
497	Feb. 10, 2024 11:42 AM	KANAWAT HC III	KANAWATHCIII	A497	MTB Plus	Sputum	Negative		Valid	Feb. 12, 2024, 11:07 a.m.
498	Feb. 10, 2024 11:24 AM	KANAWAT HC III	KANAWATHCIII	A498	MTB Plus	Sputum	No result		Invalid	Feb. 12, 2024, 11:07 a.m.
499	Feb. 10, 2024 13:40 PM	BIISO HC IV	BiisoLab	A499	MTB Plus	Sputum	No result		Error-3	Feb. 12, 2024, 9:33 a.m.
500	Feb. 10, 2024 13:12 PM	BIISO HC IV	BiisoLab	A500	MTB Plus	Sputum	Negative		Valid	Feb. 12, 2024, 9:33 a.m.
501	Feb. 10, 2024 11:58 AM	BIISO HC IV	BiisoLab	A501	MTB Plus	Sputum	Negative		Valid	Feb. 12, 2024, 9:33 a.m.
502	Feb. 11, 2024 13:41 PM	OMUGO HC IV	OMUGOHCIV	A502	MTB Plus	Sputum	Negative		Valid	Feb. 11, 2024, 2:44 p.m.
503	Feb. 10, 2024 10:39 AM	KANAWAT HC III	KANAWATHCIII	A503	MTB Plus	Sputum	No result		Invalid	Feb. 10, 2024, 11:23 a.m.
504	Feb. 9, 2024 12:24 PM	KANAWAT HC III	KANAWATHCIII	A504	MTB Plus	Sputum	No result		Invalid	Feb. 10, 2024, 11:23 a.m.
505	Feb. 10, 2024 09:33 AM	KANAWAT HC III	KANAWATHCIII	A505	MTB Plus	Sputum	Negative		Valid	Feb. 10, 2024, 10:33 a.m.
506	Feb. 9, 2024 12:52 PM	KANAWAT HC III	KANAWATHCIII	A506	MTB Plus	Sputum	Negative		Valid	Feb. 10, 2024, 10:33 a.m.
507	Feb. 9, 2024 18:50 PM	OMUGO HC IV	OMUGOHCIV	A507	MTB Plus	Sputum	Negative		Valid	Feb. 9, 2024, 9:32 p.m.
508	Feb. 9, 2024 18:28 PM	OMUGO HC IV	OMUGOHCIV	A508	MTB Plus	Sputum	Negative		Valid	Feb. 9, 2024, 9:31 p.m.
509	Feb. 9, 2024 15:13 PM	RUBUGURI HC IV	RUBUGURIHCIV	A509	MTB Plus	Sputum	Negative		Valid	Feb. 9, 2024, 3:57 p.m.
510	Feb. 9, 2024 14:34 PM	RUBUGURI HC IV	RUBUGURIHCIV	A510	MTB Plus	Sputum	Negative		Valid	Feb. 9, 2024, 3:22 p.m.
511	Feb. 9, 2024 14:24 PM	RUBUGURI HC IV	RUBUGURIHCIV	A511	MTB Plus	Sputum	Negative		Valid	Feb. 9, 2024, 3:22 p.m.
512	Feb. 9, 2024 14:34 PM	RUBUGURI HC IV	RUBUGURIHCIV	A512	MTB Plus	Sputum	Negative		Valid	Feb. 9, 2024, 3:19 p.m.
513	Feb. 9, 2024 14:24 PM	RUBUGURI HC IV	RUBUGURIHCIV	A513	MTB Plus	Sputum	Negative		Valid	Feb. 9, 2024, 3:19 p.m.
514	Feb. 9, 2024 13:45 PM	RUBUGURI HC IV	RUBUGURIHCIV	A514	MTB Plus	Sputum	Negative		Valid	Feb. 9, 2024, 3:18 p.m.
515	Feb. 9, 2024 13:40 PM	RUBUGURI HC IV	RUBUGURIHCIV	A515	MTB Plus	Sputum	No result		Error-5	Feb. 9, 2024, 3:18 p.m.
516	Feb. 9, 2024 14:24 PM	RUBUGURI HC IV	RUBUGURIHCIV	A516	MTB Plus	Sputum	Negative		Valid	Feb. 9, 2024, 3:18 p.m.
517	Feb. 9, 2024 14:08 PM	ISHONGORORO HC IV	ISHONGOROROHCIV	A517	MTB Plus	Sputum	Negative		Valid	Feb. 9, 2024, 3 p.m.
518	Feb. 9, 2024 13:25 PM	ISHONGORORO HC IV	ISHONGOROROHCIV	A518	MTB Plus	Sputum	Negative		Valid	Feb. 9, 2024, 2:51 p.m.
519	Feb. 9, 2024 13:01 PM	ISHONGORORO HC IV	ISHONGOROROHCIV	A519	MTB Plus	Sputum	Negative		Valid	Feb. 9, 2024, 2:05 p.m.
520	Feb. 9, 2024 12:56 PM	RUBUGURI HC IV	RUBUGURIHCIV	A520	MTB Plus	Sputum	Positive	Pending RIF Test	Valid	Feb. 9, 2024, 1:40 p.m.
521	Feb. 9, 2024 12:50 PM	RUBUGURI HC IV	RUBUGURIHCIV	A521	MTB Plus	Sputum	Negative		Valid	Feb. 9, 2024, 1:40 p.m.
522	Feb. 9, 2024 12:07 PM	RUBUGURI HC IV	RUBUGURIHCIV	A522	MTB Plus	Sputum	Negative		Valid	Feb. 9, 2024, 1:40 p.m.
523	Feb. 9, 2024 12:03 PM	RUBUGURI HC IV	RUBUGURIHCIV	A523	MTB Plus	Sputum	Negative		Valid	Feb. 9, 2024, 1:40 p.m.
524	Feb. 9, 2024 12:24 PM	KANAWAT HC III	KANAWATHCIII	A524	MTB Plus	Sputum	No result		Invalid	Feb. 9, 2024, 1:28 p.m.
525	Feb. 9, 2024 12:34 PM	ISHONGORORO HC IV	ISHONGOROROHCIV	A525	MTB Plus	Sputum	Negative		Valid	Feb. 9, 2024, 1:18 p.m.
526	Feb. 9, 2024 12:13 PM	ISHONGORORO HC IV	ISHONGOROROHCIV	A526	MTB Plus	Sputum	Negative		Valid	Feb. 9, 2024, 12:58 p.m.
527	Feb. 9, 2024 11:45 AM	ISHONGORORO HC IV	ISHONGOROROHCIV	A527	MTB Plus	Sputum	Negative		Valid	Feb. 9, 2024, 12:58 p.m.
528	Feb. 9, 2024 12:11 PM	SHUUKU HC IV	SHUUKUHCIV	A528	MTB Plus	Sputum	No result		Invalid	Feb. 9, 2024, 12:45 p.m.
529	Feb. 9, 2024 11:51 AM	SHUUKU HC IV	SHUUKUHCIV	A529	MTB Plus	Sputum	No result		Invalid	Feb. 9, 2024, 12:45 p.m.
530	Feb. 9, 2024 11:53 AM	KANAWAT HC III	KANAWATHCIII	A530	MTB Plus	Sputum	Negative		Valid	Feb. 9, 2024, 12:38 p.m.
531	Feb. 9, 2024 11:27 AM	KANAWAT HC III	KANAWATHCIII	A531	MTB Plus	Sputum	Negative		Valid	Feb. 9, 2024, 12:38 p.m.
532	Feb. 9, 2024 11:45 AM	ISHONGORORO HC IV	ISHONGOROROHCIV	A532	MTB Plus	Sputum	Negative		Valid	Feb. 9, 2024, 12:31 p.m.
533	Feb. 9, 2024 10:42 AM	KANAWAT HC III	KANAWATHCIII	A533	MTB Plus	Sputum	Negative		Valid	Feb. 9, 2024, 12:13 p.m.
534	Feb. 9, 2024 10:31 AM	KANAWAT HC III	KANAWATHCIII	A534	MTB Plus	Sputum	No result		Invalid	Feb. 9, 2024, 12:13 p.m.
535	Feb. 9, 2024 09:51 AM	KANAWAT HC III	KANAWATHCIII	A535	MTB Plus	Sputum	Negative		Valid	Feb. 9, 2024, 12:13 p.m.
536	Feb. 9, 2024 09:41 AM	KANAWAT HC III	KANAWATHCIII	A536	MTB Plus	Sputum	No result		Invalid	Feb. 9, 2024, 12:13 p.m.
537	Feb. 9, 2024 11:14 AM	RUBUGURI HC IV	RUBUGURIHCIV	A537	MTB Plus	Sputum	Negative		Valid	Feb. 9, 2024, 11:58 a.m.
538	Feb. 9, 2024 11:07 AM	RUBUGURI HC IV	RUBUGURIHCIV	A538	MTB Plus	Sputum	Negative		Valid	Feb. 9, 2024, 11:58 a.m.
539	Feb. 8, 2024 16:15 PM	RUBUGURI HC IV	RUBUGURIHCIV	A539	MTB Plus	Sputum	No result		Invalid	Feb. 9, 2024, 11:58 a.m.
540	Feb. 8, 2024 16:01 PM	RUBUGURI HC IV	RUBUGURIHCIV	A540	MTB Plus	Sputum	No result		Invalid	Feb. 9, 2024, 11:58 a.m.
541	Feb. 8, 2024 15:27 PM	RUBUGURI HC IV	RUBUGURIHCIV	A541	MTB Plus	Sputum	Negative		Valid	Feb. 9, 2024, 11:58 a.m.
542	Feb. 9, 2024 09:51 AM	KANAWAT HC III	KANAWATHCIII	A542	MTB Plus	Sputum	Negative		Valid	Feb. 9, 2024, 11:46 a.m.
543	Feb. 9, 2024 09:41 AM	KANAWAT HC III	KANAWATHCIII	A543	MTB Plus	Sputum	No result		Invalid	Feb. 9, 2024, 11:46 a.m.
544	Feb. 9, 2024 10:31 AM	KANAWAT HC III	KANAWATHCIII	A544	MTB Plus	Sputum	No result		Invalid	Feb. 9, 2024, 11:30 a.m.
545	Feb. 9, 2024 09:51 AM	KANAWAT HC III	KANAWATHCIII	A545	MTB Plus	Sputum	Negative		Valid	Feb. 9, 2024, 11:30 a.m.
546	Feb. 9, 2024 09:41 AM	KANAWAT HC III	KANAWATHCIII	A546	MTB Plus	Sputum	No result		Invalid	Feb. 9, 2024, 11:30 a.m.
547	Feb. 9, 2024 09:41 AM	KANAWAT HC III	KANAWATHCIII	A547	MTB Plus	Sputum	No result		Invalid	Feb. 9, 2024, 11:19 a.m.
548	Feb. 9, 2024 10:31 AM	KANAWAT HC III	KANAWATHCIII	A548	MTB Plus	Sputum	No result		Invalid	Feb. 9, 2024, 11:19 a.m.
549	Feb. 9, 2024 09:41 AM	KANAWAT HC III	KANAWATHCIII	A549	MTB Plus	Sputum	No result		Invalid	Feb. 9, 2024, 11:19 a.m.
550	Feb. 8, 2024 10:18 AM	KANAWAT HC III	KANAWATHCIII	A550	MTB Plus	Sputum	Positive	Rif Resistance not detected	Valid	Feb. 9, 2024, 9:59 a.m.
551	Feb. 8, 2024 09:48 AM	KANAWAT HC III	KANAWATHCIII	A551	MTB Plus	Sputum	Negative		Valid	Feb. 9, 2024, 9:59 a.m.
552	Feb. 9, 2024 08:57 AM	KANAWAT HC III	KANAWATHCIII	A552	MTB Plus	Sputum	Negative		Valid	Feb. 9, 2024, 9:43 a.m.
553	Feb. 9, 2024 08:53 AM	KANAWAT HC III	KANAWATHCIII	A553	MTB Plus	Sputum	Negative		Valid	Feb. 9, 2024, 9:43 a.m.
554	Feb. 8, 2024 12:23 PM	KANAWAT HC III	KANAWATHCIII	A554	MTB Plus	Sputum	Negative		Valid	Feb. 9, 2024, 9:43 a.m.
555	Feb. 8, 2024 19:58 PM	OMUGO HC IV	OMUGOHCIV	A555	MTB Plus	Sputum	Negative		Valid	Feb. 8, 2024, 8:48 p.m.
556	Feb. 8, 2024 18:44 PM	OMUGO HC IV	OMUGOHCIV	A556	MTB Plus	Sputum	Negative		Valid	Feb. 8, 2024, 7:55 p.m.
557	Feb. 8, 2024 18:10 PM	OMUGO HC IV	OMUGOHCIV	A557	MTB Plus	Sputum	Negative		Valid	Feb. 8, 2024, 6:56 p.m.
558	Feb. 8, 2024 17:50 PM	OMUGO HC IV	OMUGOHCIV	A558	MTB Plus	Sputum	Negative		Valid	Feb. 8, 2024, 6:40 p.m.
559	Feb. 8, 2024 16:49 PM	RUBUGURI HC IV	RUBUGURIHCIV	A559	MTB Plus	Sputum	Negative		Valid	Feb. 8, 2024, 5:35 p.m.
560	Feb. 8, 2024 16:01 PM	RUBUGURI HC IV	RUBUGURIHCIV	A560	MTB Plus	Sputum	No result		Invalid	Feb. 8, 2024, 5:07 p.m.
561	Feb. 8, 2024 15:15 PM	RUBUGURI HC IV	RUBUGURIHCIV	A561	MTB Plus	Sputum	No result		Invalid	Feb. 8, 2024, 3:58 p.m.
562	Feb. 8, 2024 12:58 PM	SHUUKU HC IV	SHUUKUHCIV	A562	MTB Plus	Sputum	No result		Invalid	Feb. 8, 2024, 3:43 p.m.
563	Feb. 8, 2024 14:38 PM	RUBUGURI HC IV	RUBUGURIHCIV	A563	MTB Plus	Sputum	No result		Error-3	Feb. 8, 2024, 3:24 p.m.
564	Feb. 8, 2024 14:24 PM	RUBUGURI HC IV	RUBUGURIHCIV	A564	MTB Plus	Sputum	Negative		Valid	Feb. 8, 2024, 3:09 p.m.
565	Feb. 8, 2024 14:09 PM	BIISO HC IV	NTRL	A565	MTB Plus	Sputum	Negative		Valid	Feb. 8, 2024, 2:59 p.m.
566	Feb. 8, 2024 14:03 PM	BIISO HC IV	NTRL	A566	MTB Plus	Sputum	Negative		Valid	Feb. 8, 2024, 2:47 p.m.
567	Feb. 8, 2024 13:57 PM	ISHONGORORO HC IV	ISHONGOROROHCIV	A567	MTB Plus	Sputum	No result		Invalid	Feb. 8, 2024, 2:44 p.m.
568	Feb. 8, 2024 13:55 PM	BUKUKU HC IV	BukukuLab	A568	MTB Plus	Sputum	Negative		Valid	Feb. 8, 2024, 2:39 p.m.
569	Feb. 8, 2024 13:52 PM	RUBUGURI HC IV	RUBUGURIHCIV	A569	MTB Plus	Sputum	No result		Invalid	Feb. 8, 2024, 2:35 p.m.
570	Feb. 8, 2024 13:36 PM	RUBUGURI HC IV	RUBUGURIHCIV	A570	MTB Plus	Sputum	No result		Invalid	Feb. 8, 2024, 2:21 p.m.
571	Feb. 8, 2024 13:34 PM	BUKUKU HC IV	BukukuLab	A571	MTB Plus	Sputum	Negative		Valid	Feb. 8, 2024, 2:20 p.m.
572	Feb. 8, 2024 13:03 PM	BUKUKU HC IV	BukukuLab	A572	MTB Plus	Sputum	Negative		Valid	Feb. 8, 2024, 2:20 p.m.
573	Feb. 8, 2024 12:14 PM	BUKUKU HC IV	BukukuLab	A573	MTB Plus	Sputum	Negative		Valid	Feb. 8, 2024, 2:20 p.m.
574	Feb. 7, 2024 13:41 PM	BUKUKU HC IV	BukukuLab	A574	MTB Plus	Sputum	Negative		Valid	Feb. 8, 2024, 2:20 p.m.
575	Feb. 7, 2024 13:21 PM	BUKUKU HC IV	BukukuLab	A575	MTB Plus	Sputum	Negative		Valid	Feb. 8, 2024, 2:20 p.m.
576	Feb. 8, 2024 13:17 PM	ISHONGORORO HC IV	ISHONGOROROHCIV	A576	MTB Plus	Sputum	Negative		Valid	Feb. 8, 2024, 2:12 p.m.
577	Feb. 8, 2024 13:18 PM	BIISO HC IV	NTRL	A577	MTB Plus	Sputum	Negative		Valid	Feb. 8, 2024, 2:05 p.m.
578	Feb. 8, 2024 13:14 PM	BIISO HC IV	NTRL	A578	MTB Plus	Sputum	Negative		Valid	Feb. 8, 2024, 2 p.m.
579	Feb. 8, 2024 12:54 PM	ISHONGORORO HC IV	ISHONGOROROHCIV	A579	MTB Plus	Sputum	Negative		Valid	Feb. 8, 2024, 1:54 p.m.
580	Feb. 8, 2024 13:04 PM	RUBUGURI HC IV	RUBUGURIHCIV	A580	MTB Plus	Sputum	No result		Invalid	Feb. 8, 2024, 1:49 p.m.
581	Feb. 8, 2024 12:44 PM	RUBUGURI HC IV	RUBUGURIHCIV	A581	MTB Plus	Sputum	No result		Invalid	Feb. 8, 2024, 1:29 p.m.
582	Feb. 8, 2024 12:30 PM	BIISO HC IV	NTRL	A582	MTB Plus	Sputum	Negative		Valid	Feb. 8, 2024, 1:15 p.m.
583	Feb. 8, 2024 12:28 PM	ISHONGORORO HC IV	ISHONGOROROHCIV	A583	MTB Plus	Sputum	Negative		Valid	Feb. 8, 2024, 1:14 p.m.
584	Feb. 8, 2024 12:27 PM	BIISO HC IV	NTRL	A584	MTB Plus	Sputum	Negative		Valid	Feb. 8, 2024, 1:11 p.m.
585	Feb. 8, 2024 09:31 AM	SHUUKU HC IV	SHUUKUHCIV	A585	MTB Plus	Sputum	Negative		Valid	Feb. 8, 2024, 1:01 p.m.
586	Feb. 8, 2024 12:14 PM	RUBUGURI HC IV	RUBUGURIHCIV	A586	MTB Plus	Sputum	Negative		Valid	Feb. 8, 2024, 1:01 p.m.
587	Feb. 8, 2024 11:57 AM	RUBUGURI HC IV	RUBUGURIHCIV	A587	MTB Plus	Sputum	No result		Invalid	Feb. 8, 2024, 1:01 p.m.
588	Feb. 8, 2024 09:54 AM	SHUUKU HC IV	SHUUKUHCIV	A588	MTB Plus	Sputum	Negative		Valid	Feb. 8, 2024, 1 p.m.
589	Feb. 8, 2024 10:25 AM	SHUUKU HC IV	SHUUKUHCIV	A589	MTB Plus	Sputum	Negative		Valid	Feb. 8, 2024, 1 p.m.
590	Feb. 8, 2024 11:03 AM	SHUUKU HC IV	SHUUKUHCIV	A590	MTB Plus	Sputum	No result		Error-2	Feb. 8, 2024, 12:59 p.m.
591	Feb. 8, 2024 11:08 AM	SHUUKU HC IV	SHUUKUHCIV	A591	MTB Plus	Sputum	Negative		Valid	Feb. 8, 2024, 12:59 p.m.
592	Feb. 8, 2024 11:49 AM	SHUUKU HC IV	SHUUKUHCIV	A592	MTB Plus	Sputum	Negative		Valid	Feb. 8, 2024, 12:55 p.m.
593	Feb. 8, 2024 12:03 PM	ISHONGORORO HC IV	ISHONGOROROHCIV	A593	MTB Plus	Sputum	Negative		Valid	Feb. 8, 2024, 12:52 p.m.
594	Feb. 8, 2024 11:29 AM	KANAWAT HC III	KANAWATHCIII	A594	MTB Plus	Sputum	Negative		Valid	Feb. 8, 2024, 12:43 p.m.
595	Feb. 8, 2024 10:42 AM	KANAWAT HC III	KANAWATHCIII	A595	MTB Plus	Sputum	No result		Invalid	Feb. 8, 2024, 12:43 p.m.
596	Feb. 8, 2024 09:48 AM	KANAWAT HC III	KANAWATHCIII	A596	MTB Plus	Sputum	Negative		Valid	Feb. 8, 2024, 12:43 p.m.
597	Feb. 8, 2024 11:57 AM	RUBUGURI HC IV	RUBUGURIHCIV	A597	MTB Plus	Sputum	No result		Invalid	Feb. 8, 2024, 12:41 p.m.
598	Feb. 8, 2024 11:57 AM	RUBUGURI HC IV	RUBUGURIHCIV	A598	MTB Plus	Sputum	No result		Invalid	Feb. 8, 2024, 12:41 p.m.
599	Feb. 8, 2024 11:41 AM	ISHONGORORO HC IV	ISHONGOROROHCIV	A599	MTB Plus	Sputum	Negative		Valid	Feb. 8, 2024, 12:26 p.m.
600	Feb. 6, 2024 14:06 PM	RUBUGURI HC IV	RUBUGURIHCIV	A600	MTB Plus	Sputum	Negative		Valid	Feb. 8, 2024, 12:25 p.m.
601	Feb. 8, 2024 11:38 AM	BIISO HC IV	NTRL	A601	MTB Plus	Sputum	Negative		Valid	Feb. 8, 2024, 12:24 p.m.
602	Feb. 8, 2024 11:27 AM	BIISO HC IV	NTRL	A602	MTB Plus	Sputum	Negative		Valid	Feb. 8, 2024, 12:24 p.m.
603	Feb. 8, 2024 11:11 AM	ISHONGORORO HC IV	ISHONGOROROHCIV	A603	MTB Plus	Sputum	Negative		Valid	Feb. 8, 2024, 11:55 a.m.
604	Feb. 8, 2024 10:50 AM	RUBUGURI HC IV	RUBUGURIHCIV	A604	MTB Plus	Sputum	Negative		Valid	Feb. 8, 2024, 11:54 a.m.
605	Feb. 8, 2024 10:46 AM	RUBUGURI HC IV	RUBUGURIHCIV	A605	MTB Plus	Sputum	No result		Invalid	Feb. 8, 2024, 11:54 a.m.
606	Feb. 6, 2024 13:25 PM	RUBUGURI HC IV	RUBUGURIHCIV	A606	MTB Plus	Sputum	Negative		Valid	Feb. 8, 2024, 11:54 a.m.
607	Feb. 6, 2024 13:04 PM	RUBUGURI HC IV	RUBUGURIHCIV	A607	MTB Plus	Sputum	No result		Invalid	Feb. 8, 2024, 11:54 a.m.
608	Feb. 6, 2024 12:34 PM	RUBUGURI HC IV	RUBUGURIHCIV	A608	MTB Plus	Sputum	Negative		Valid	Feb. 8, 2024, 11:54 a.m.
609	Feb. 8, 2024 10:50 AM	RUBUGURI HC IV	RUBUGURIHCIV	A609	MTB Plus	Sputum	Negative		Valid	Feb. 8, 2024, 11:54 a.m.
610	Feb. 8, 2024 10:00 AM	RUBUGURI HC IV	RUBUGURIHCIV	A610	MTB Plus	Sputum	Negative		Valid	Feb. 8, 2024, 11:53 a.m.
611	Feb. 8, 2024 09:56 AM	RUBUGURI HC IV	RUBUGURIHCIV	A611	MTB Plus	Sputum	Negative		Valid	Feb. 8, 2024, 11:53 a.m.
612	Feb. 7, 2024 11:46 AM	RUBUGURI HC IV	RUBUGURIHCIV	A612	MTB Plus	Sputum	No result		Invalid	Feb. 8, 2024, 11:53 a.m.
613	Feb. 8, 2024 10:52 AM	ISHONGORORO HC IV	ISHONGOROROHCIV	A613	MTB Plus	Sputum	Negative		Valid	Feb. 8, 2024, 11:38 a.m.
614	Feb. 8, 2024 10:49 AM	BIISO HC IV	NTRL	A614	MTB Plus	Sputum	Negative		Valid	Feb. 8, 2024, 11:35 a.m.
615	Feb. 8, 2024 10:41 AM	BIISO HC IV	NTRL	A615	MTB Plus	Sputum	Negative		Valid	Feb. 8, 2024, 11:23 a.m.
616	Feb. 7, 2024 14:41 PM	RUTEETE HC III	RuteeteLab	A616	MTB Plus	Sputum	Negative		Valid	Feb. 7, 2024, 3:35 p.m.
617	Feb. 7, 2024 14:10 PM	SHUUKU HC IV	SHUUKUHCIV	A617	MTB Plus	Sputum	Negative		Valid	Feb. 7, 2024, 3:24 p.m.
618	Feb. 7, 2024 11:29 AM	SHUUKU HC IV	SHUUKUHCIV	A618	MTB Plus	Sputum	Negative		Valid	Feb. 7, 2024, 3:24 p.m.
619	Feb. 7, 2024 10:37 AM	SHUUKU HC IV	SHUUKUHCIV	A619	MTB Plus	Sputum	Negative		Valid	Feb. 7, 2024, 3:24 p.m.
620	Feb. 6, 2024 13:02 PM	SHUUKU HC IV	SHUUKUHCIV	A620	MTB Plus	Sputum	No result		Invalid	Feb. 7, 2024, 3:24 p.m.
621	Feb. 6, 2024 13:01 PM	SHUUKU HC IV	SHUUKUHCIV	A621	MTB Plus	Sputum	Negative		Valid	Feb. 7, 2024, 3:24 p.m.
622	Feb. 7, 2024 14:14 PM	KIWANGALA HCIV	KiwangalaHCIV	A622	MTB Plus	Sputum	Negative		Valid	Feb. 7, 2024, 3:13 p.m.
623	Feb. 7, 2024 14:04 PM	BIISO HC IV	BiisoLab	A623	MTB Plus	Sputum	Negative		Valid	Feb. 7, 2024, 2:49 p.m.
624	Feb. 7, 2024 13:28 PM	KIWANGALA HCIV	KiwangalaHCIV	A624	MTB Plus	Sputum	No result		Invalid	Feb. 7, 2024, 2:13 p.m.
625	Jan. 19, 2024 14:19 PM	KIWANGALA HCIV	KiwangalaHCIV	A625	MTB Plus	Sputum	Negative		Valid	Feb. 7, 2024, 2:13 p.m.
626	Feb. 7, 2024 13:03 PM	ISHONGORORO HC IV	ISHONGOROROHCIV	A626	MTB Plus	Sputum	Negative		Valid	Feb. 7, 2024, 1:59 p.m.
627	Feb. 7, 2024 12:53 PM	NANKOMA HC IV	NankomaLab	A627	MTB Plus	Sputum	No result		Invalid	Feb. 7, 2024, 1:10 p.m.
628	Jan. 31, 2024 16:25 PM	RUTEETE HC III	RuteeteLab	A628	MTB Plus	Sputum	Negative		Valid	Feb. 7, 2024, 12:27 p.m.
629	Jan. 18, 2024 16:26 PM	RUTEETE HC III	RuteeteLab	A629	MTB Plus	Sputum	No result		Invalid	Feb. 7, 2024, 12:26 p.m.
630	Feb. 6, 2024 16:54 PM	RUTEETE HC III	RuteeteLab	A630	MTB Plus	Sputum	Negative		Valid	Feb. 7, 2024, 12:26 p.m.
631	Feb. 6, 2024 16:53 PM	RUTEETE HC III	RuteeteLab	A631	MTB Plus	Sputum	Negative		Valid	Feb. 7, 2024, 12:26 p.m.
632	Feb. 7, 2024 11:59 AM	NANKOMA HC IV	NankomaLab	A632	MTB Plus	Sputum	No result		Invalid	Feb. 7, 2024, 12:24 p.m.
633	Feb. 7, 2024 10:24 AM	KANAWAT HC III	KANAWATHCIII	A633	MTB Plus	Sputum	Positive	Indeterminate	Valid	Feb. 7, 2024, 12:14 p.m.
634	Feb. 6, 2024 11:49 AM	KANAWAT HC III	KANAWATHCIII	A634	MTB Plus	Sputum	Negative		Valid	Feb. 7, 2024, 12:14 p.m.
635	Feb. 6, 2024 11:06 AM	KANAWAT HC III	KANAWATHCIII	A635	MTB Plus	Sputum	No result		Invalid	Feb. 7, 2024, 12:14 p.m.
636	Feb. 7, 2024 11:13 AM	NANKOMA HC IV	NankomaLab	A636	MTB Plus	Sputum	Negative		Valid	Feb. 7, 2024, 11:34 a.m.
637	Feb. 6, 2024 12:36 PM	NANKOMA HC IV	NankomaLab	A637	MTB Plus	Sputum	Negative		Valid	Feb. 7, 2024, 11:34 a.m.
638	Feb. 6, 2024 21:25 PM	OMUGO HC IV	OMUGOHCIV	A638	MTB Plus	Sputum	Negative		Valid	Feb. 6, 2024, 11 p.m.
639	Feb. 6, 2024 20:30 PM	OMUGO HC IV	OMUGOHCIV	A639	MTB Plus	Sputum	Negative		Valid	Feb. 6, 2024, 11 p.m.
640	Feb. 6, 2024 19:50 PM	OMUGO HC IV	OMUGOHCIV	A640	MTB Plus	Sputum	Positive	Rif Resistance not detected	Valid	Feb. 6, 2024, 11 p.m.
641	Feb. 6, 2024 14:42 PM	OMUGO HC IV	OMUGOHCIV	A641	MTB Plus	Sputum	Negative		Valid	Feb. 6, 2024, 11 p.m.
642	Feb. 6, 2024 13:53 PM	BIISO HC IV	NTRL	A642	MTB Plus	Sputum	Negative		Valid	Feb. 6, 2024, 6:36 p.m.
643	Feb. 6, 2024 17:06 PM	ISHONGORORO HC IV	ISHONGOROROHCIV	A643	MTB Plus	Sputum	Negative		Valid	Feb. 6, 2024, 6:04 p.m.
644	Feb. 6, 2024 16:41 PM	ISHONGORORO HC IV	ISHONGOROROHCIV	A644	MTB Plus	Sputum	Negative		Valid	Feb. 6, 2024, 6:04 p.m.
645	Feb. 6, 2024 16:41 PM	ISHONGORORO HC IV	ISHONGOROROHCIV	A645	MTB Plus	Sputum	Negative		Valid	Feb. 6, 2024, 5:28 p.m.
646	Feb. 6, 2024 16:13 PM	ISHONGORORO HC IV	ISHONGOROROHCIV	A646	MTB Plus	Sputum	Negative		Valid	Feb. 6, 2024, 5:04 p.m.
647	Feb. 6, 2024 15:51 PM	ISHONGORORO HC IV	ISHONGOROROHCIV	A647	MTB Plus	Sputum	No result		Invalid	Feb. 6, 2024, 5:04 p.m.
648	Feb. 6, 2024 15:07 PM	ISHONGORORO HC IV	ISHONGOROROHCIV	A648	MTB Plus	Sputum	Negative		Valid	Feb. 6, 2024, 5:04 p.m.
649	Feb. 6, 2024 14:08 PM	ISHONGORORO HC IV	ISHONGOROROHCIV	A649	MTB Plus	Sputum	Negative		Valid	Feb. 6, 2024, 5:04 p.m.
650	Feb. 6, 2024 13:40 PM	ISHONGORORO HC IV	ISHONGOROROHCIV	A650	MTB Plus	Sputum	Negative		Valid	Feb. 6, 2024, 5:04 p.m.
651	Feb. 6, 2024 13:23 PM	ISHONGORORO HC IV	ISHONGOROROHCIV	A651	MTB Plus	Sputum	Negative		Valid	Feb. 6, 2024, 5:04 p.m.
652	Feb. 6, 2024 12:33 PM	ISHONGORORO HC IV	ISHONGOROROHCIV	A652	MTB Plus	Sputum	Negative		Valid	Feb. 6, 2024, 5:04 p.m.
653	Feb. 6, 2024 15:40 PM	RUTEETE HC III	RuteeteLab	A653	MTB Plus	Sputum	Negative		Valid	Feb. 6, 2024, 4:51 p.m.
654	Feb. 6, 2024 14:42 PM	OMUGO HC IV	OMUGOHCIV	A654	MTB Plus	Sputum	Negative		Valid	Feb. 6, 2024, 3:58 p.m.
655	Feb. 6, 2024 14:42 PM	BUKUKU HC IV	BukukuLab	A655	MTB Plus	Sputum	No result		Invalid	Feb. 6, 2024, 3:27 p.m.
656	Feb. 6, 2024 14:10 PM	BUKUKU HC IV	BukukuLab	A656	MTB Plus	Sputum	Negative		Valid	Feb. 6, 2024, 2:56 p.m.
657	Feb. 6, 2024 13:13 PM	BUKUKU HC IV	BukukuLab	A657	MTB Plus	Sputum	Negative		Valid	Feb. 6, 2024, 2:56 p.m.
658	Feb. 6, 2024 13:38 PM	OMUGO HC IV	OMUGOHCIV	A658	MTB Plus	Sputum	No result		Invalid	Feb. 6, 2024, 2:38 p.m.
659	Feb. 6, 2024 13:10 PM	BUKUKU HC IV	BukukuLab	A659	MTB Plus	Sputum	Negative		Valid	Feb. 6, 2024, 2 p.m.
660	Feb. 6, 2024 13:06 PM	BIISO HC IV	NTRL	A660	MTB Plus	Sputum	Negative		Valid	Feb. 6, 2024, 1:52 p.m.
661	Feb. 6, 2024 13:03 PM	BIISO HC IV	NTRL	A661	MTB Plus	Sputum	Negative		Valid	Feb. 6, 2024, 1:49 p.m.
662	Feb. 6, 2024 12:36 PM	NANKOMA HC IV	NankomaLab	A662	MTB Plus	Sputum	Negative		Valid	Feb. 6, 2024, 12:59 p.m.
663	Feb. 6, 2024 11:59 AM	BIISO HC IV	NTRL	A663	MTB Plus	Sputum	Negative		Valid	Feb. 6, 2024, 12:58 p.m.
664	Feb. 6, 2024 11:06 AM	BIISO HC IV	NTRL	A664	MTB Plus	Sputum	Negative		Valid	Feb. 6, 2024, 12:58 p.m.
665	Feb. 6, 2024 12:02 PM	ISHONGORORO HC IV	ISHONGOROROHCIV	A665	MTB Plus	Sputum	Negative		Valid	Feb. 6, 2024, 12:46 p.m.
666	Feb. 6, 2024 11:37 AM	ISHONGORORO HC IV	ISHONGOROROHCIV	A666	MTB Plus	Sputum	Negative		Valid	Feb. 6, 2024, 12:22 p.m.
667	Feb. 6, 2024 11:13 AM	ISHONGORORO HC IV	ISHONGOROROHCIV	A667	MTB Plus	Sputum	Negative		Valid	Feb. 6, 2024, 12:22 p.m.
668	Feb. 6, 2024 11:03 AM	BIISO HC IV	NTRL	A668	MTB Plus	Sputum	Positive	Rif Resistance not detected	Valid	Feb. 6, 2024, 11:47 a.m.
669	Feb. 6, 2024 10:10 AM	SHUUKU HC IV	SHUUKUHCIV	A669	MTB Plus	Sputum	Negative		Valid	Feb. 6, 2024, 11:24 a.m.
670	Feb. 2, 2024 12:59 PM	SHUUKU HC IV	SHUUKUHCIV	A670	MTB Plus	Sputum	Negative		Valid	Feb. 6, 2024, 11:24 a.m.
671	Feb. 2, 2024 12:32 PM	SHUUKU HC IV	SHUUKUHCIV	A671	MTB Plus	Sputum	No result		Invalid	Feb. 6, 2024, 11:24 a.m.
672	Feb. 2, 2024 11:58 AM	SHUUKU HC IV	SHUUKUHCIV	A672	MTB Plus	Sputum	Negative		Valid	Feb. 6, 2024, 11:24 a.m.
673	Feb. 2, 2024 11:08 AM	SHUUKU HC IV	SHUUKUHCIV	A673	MTB Plus	Sputum	Negative		Valid	Feb. 6, 2024, 11:24 a.m.
674	Feb. 2, 2024 10:46 AM	SHUUKU HC IV	SHUUKUHCIV	A674	MTB Plus	Sputum	Negative		Valid	Feb. 6, 2024, 11:24 a.m.
675	Feb. 1, 2024 13:38 PM	SHUUKU HC IV	SHUUKUHCIV	A675	MTB Plus	Sputum	Negative		Valid	Feb. 6, 2024, 11:24 a.m.
676	Feb. 1, 2024 13:35 PM	SHUUKU HC IV	SHUUKUHCIV	A676	MTB Plus	Sputum	Negative		Valid	Feb. 6, 2024, 11:24 a.m.
677	Feb. 5, 2024 16:56 PM	RUBUGURI HC IV	RUBUGURIHCIV	A677	MTB Plus	Sputum	Negative		Valid	Feb. 6, 2024, 10:58 a.m.
678	Feb. 5, 2024 16:53 PM	RUBUGURI HC IV	RUBUGURIHCIV	A678	MTB Plus	Sputum	Negative		Valid	Feb. 6, 2024, 10:58 a.m.
679	Feb. 6, 2024 09:46 AM	BIISO HC IV	NTRL	A679	MTB Plus	Sputum	Negative		Valid	Feb. 6, 2024, 10:29 a.m.
680	Feb. 5, 2024 16:03 PM	OMUGO HC IV	OMUGOHCIV	A680	MTB Plus	Sputum	Negative		Valid	Feb. 5, 2024, 5:20 p.m.
681	Feb. 5, 2024 16:07 PM	OMUGO HC IV	OMUGOHCIV	A681	MTB Plus	Sputum	Positive	Rif Resistance not detected	Valid	Feb. 5, 2024, 5:18 p.m.
682	Feb. 5, 2024 16:08 PM	RUBUGURI HC IV	RUBUGURIHCIV	A682	MTB Plus	Sputum	Negative		Valid	Feb. 5, 2024, 4:53 p.m.
683	Feb. 5, 2024 16:05 PM	RUBUGURI HC IV	RUBUGURIHCIV	A683	MTB Plus	Sputum	Negative		Valid	Feb. 5, 2024, 4:47 p.m.
684	Feb. 5, 2024 14:56 PM	RUBUGURI HC IV	RUBUGURIHCIV	A684	MTB Plus	Sputum	Negative		Valid	Feb. 5, 2024, 3:55 p.m.
685	Feb. 5, 2024 14:59 PM	RUBUGURI HC IV	RUBUGURIHCIV	A685	MTB Plus	Sputum	Negative		Valid	Feb. 5, 2024, 3:55 p.m.
686	Feb. 5, 2024 14:11 PM	RUBUGURI HC IV	RUBUGURIHCIV	A686	MTB Plus	Sputum	No result		Invalid	Feb. 5, 2024, 3:02 p.m.
687	Feb. 5, 2024 14:11 PM	RUBUGURI HC IV	RUBUGURIHCIV	A687	MTB Plus	Sputum	No result		Invalid	Feb. 5, 2024, 2:57 p.m.
688	Feb. 5, 2024 14:05 PM	RUBUGURI HC IV	RUBUGURIHCIV	A688	MTB Plus	Sputum	Negative		Valid	Feb. 5, 2024, 2:52 p.m.
689	Feb. 5, 2024 13:19 PM	RUBUGURI HC IV	RUBUGURIHCIV	A689	MTB Plus	Sputum	No result		Invalid	Feb. 5, 2024, 2:52 p.m.
690	Feb. 5, 2024 13:16 PM	RUBUGURI HC IV	RUBUGURIHCIV	A690	MTB Plus	Sputum	Negative		Valid	Feb. 5, 2024, 1:59 p.m.
691	Feb. 5, 2024 12:15 PM	KANAWAT HC III	KANAWATHCIII	A691	MTB Plus	Sputum	Negative		Valid	Feb. 5, 2024, 1:23 p.m.
692	Feb. 5, 2024 11:30 AM	KANAWAT HC III	KANAWATHCIII	A692	MTB Plus	Sputum	Negative		Valid	Feb. 5, 2024, 1:23 p.m.
693	Feb. 5, 2024 12:25 PM	RUBUGURI HC IV	RUBUGURIHCIV	A693	MTB Plus	Sputum	Negative		Valid	Feb. 5, 2024, 1:10 p.m.
694	Feb. 5, 2024 12:02 PM	RUBUGURI HC IV	RUBUGURIHCIV	A694	MTB Plus	Sputum	No result		Invalid	Feb. 5, 2024, 1:10 p.m.
695	Feb. 2, 2024 18:21 PM	RUBUGURI HC IV	RUBUGURIHCIV	A695	MTB Plus	Sputum	Negative		Valid	Feb. 5, 2024, 1:10 p.m.
696	Feb. 5, 2024 11:28 AM	KANAWAT HC III	KANAWATHCIII	A696	MTB Plus	Sputum	Negative		Valid	Feb. 5, 2024, 12:13 p.m.
697	Feb. 2, 2024 18:26 PM	RUBUGURI HC IV	RUBUGURIHCIV	A697	MTB Plus	Sputum	No result		Invalid	Feb. 5, 2024, 11:45 a.m.
698	Feb. 5, 2024 08:51 AM	KANAWAT HC III	KANAWATHCIII	A698	MTB Plus	Sputum	No result		Invalid	Feb. 5, 2024, 10:05 a.m.
699	Feb. 5, 2024 08:55 AM	KANAWAT HC III	KANAWATHCIII	A699	MTB Plus	Sputum	No result		Invalid	Feb. 5, 2024, 10:05 a.m.
700	Feb. 5, 2024 08:51 AM	KANAWAT HC III	KANAWATHCIII	A700	MTB Plus	Sputum	No result		Invalid	Feb. 5, 2024, 10:05 a.m.
701	Feb. 3, 2024 11:10 AM	KANAWAT HC III	KANAWATHCIII	A701	MTB Plus	Sputum	No result		Error-2	Feb. 5, 2024, 10:05 a.m.
702	Feb. 4, 2024 16:50 PM	OMUGO HC IV	OMUGOHCIV	A702	MTB Plus	Sputum	Negative		Valid	Feb. 4, 2024, 5:41 p.m.
703	Feb. 4, 2024 16:34 PM	OMUGO HC IV	OMUGOHCIV	A703	MTB Plus	Sputum	Negative		Valid	Feb. 4, 2024, 5:26 p.m.
704	Feb. 4, 2024 15:21 PM	OMUGO HC IV	OMUGOHCIV	A704	MTB Plus	Sputum	Negative		Valid	Feb. 4, 2024, 4:28 p.m.
705	Feb. 4, 2024 15:25 PM	OMUGO HC IV	OMUGOHCIV	A705	MTB Plus	Sputum	Negative		Valid	Feb. 4, 2024, 4:27 p.m.
706	Feb. 3, 2024 12:05 PM	KANAWAT HC III	KANAWATHCIII	A706	MTB Plus	Sputum	Negative		Valid	Feb. 3, 2024, 12:52 p.m.
707	Feb. 3, 2024 12:23 PM	NANKOMA HC IV	NankomaLab	A707	MTB Plus	Sputum	No result		Invalid	Feb. 3, 2024, 12:52 p.m.
708	Feb. 3, 2024 11:15 AM	KANAWAT HC III	KANAWATHCIII	A708	MTB Plus	Sputum	No result		Invalid	Feb. 3, 2024, 12:12 p.m.
709	Feb. 3, 2024 11:26 AM	KANAWAT HC III	KANAWATHCIII	A709	MTB Plus	Sputum	Negative		Valid	Feb. 3, 2024, 12:11 p.m.
710	Feb. 3, 2024 10:35 AM	KANAWAT HC III	KANAWATHCIII	A710	MTB Plus	Sputum	No result		Invalid	Feb. 3, 2024, 11:21 a.m.
711	Feb. 3, 2024 10:13 AM	KANAWAT HC III	KANAWATHCIII	A711	MTB Plus	Sputum	No result		Invalid	Feb. 3, 2024, 11:01 a.m.
712	Feb. 3, 2024 09:47 AM	KANAWAT HC III	KANAWATHCIII	A712	MTB Plus	Sputum	Negative		Valid	Feb. 3, 2024, 10:33 a.m.
713	Feb. 2, 2024 17:30 PM	RUBUGURI HC IV	RUBUGURIHCIV	A713	MTB Plus	Sputum	No result		Invalid	Feb. 2, 2024, 6:17 p.m.
714	Feb. 2, 2024 17:33 PM	RUBUGURI HC IV	RUBUGURIHCIV	A714	MTB Plus	Sputum	No result		Error-3	Feb. 2, 2024, 6:17 p.m.
715	Feb. 2, 2024 16:42 PM	RUBUGURI HC IV	RUBUGURIHCIV	A715	MTB Plus	Sputum	Negative		Valid	Feb. 2, 2024, 5:27 p.m.
716	Feb. 2, 2024 16:38 PM	RUBUGURI HC IV	RUBUGURIHCIV	A716	MTB Plus	Sputum	Negative		Valid	Feb. 2, 2024, 5:26 p.m.
717	Feb. 2, 2024 15:56 PM	RUBUGURI HC IV	RUBUGURIHCIV	A717	MTB Plus	Sputum	Negative		Valid	Feb. 2, 2024, 4:39 p.m.
718	Feb. 2, 2024 15:49 PM	RUBUGURI HC IV	RUBUGURIHCIV	A718	MTB Plus	Sputum	Negative		Valid	Feb. 2, 2024, 4:34 p.m.
719	Feb. 2, 2024 15:04 PM	RUBUGURI HC IV	RUBUGURIHCIV	A719	MTB Plus	Sputum	Negative		Valid	Feb. 2, 2024, 3:50 p.m.
720	Feb. 2, 2024 14:58 PM	RUBUGURI HC IV	RUBUGURIHCIV	A720	MTB Plus	Sputum	Negative		Valid	Feb. 2, 2024, 3:42 p.m.
721	Feb. 2, 2024 14:35 PM	BUKUKU HC IV	BukukuLab	A721	MTB Plus	Sputum	Negative		Valid	Feb. 2, 2024, 3:27 p.m.
722	Feb. 2, 2024 12:59 PM	BUKUKU HC IV	BukukuLab	A722	MTB Plus	Sputum	Negative		Valid	Feb. 2, 2024, 3:27 p.m.
723	Feb. 1, 2024 13:42 PM	BUKUKU HC IV	BukukuLab	A723	MTB Plus	Sputum	Negative		Valid	Feb. 2, 2024, 3:27 p.m.
724	Feb. 2, 2024 14:20 PM	ISHONGORORO HC IV	ISHONGOROROHCIV	A724	MTB Plus	Sputum	Negative		Valid	Feb. 2, 2024, 3:06 p.m.
725	Feb. 2, 2024 14:14 PM	RUBUGURI HC IV	RUBUGURIHCIV	A725	MTB Plus	Sputum	Negative		Valid	Feb. 2, 2024, 2:59 p.m.
726	Feb. 2, 2024 14:11 PM	RUBUGURI HC IV	RUBUGURIHCIV	A726	MTB Plus	Sputum	Negative		Valid	Feb. 2, 2024, 2:55 p.m.
727	Feb. 2, 2024 13:56 PM	ISHONGORORO HC IV	ISHONGOROROHCIV	A727	MTB Plus	Sputum	No result		Invalid	Feb. 2, 2024, 2:44 p.m.
728	Feb. 2, 2024 13:28 PM	NANKOMA HC IV	NankomaLab	A728	MTB Plus	Sputum	Positive	Rif Resistance not detected	Valid	Feb. 2, 2024, 2:24 p.m.
729	Feb. 2, 2024 13:31 PM	ISHONGORORO HC IV	ISHONGOROROHCIV	A729	MTB Plus	Sputum	No result		Invalid	Feb. 2, 2024, 2:17 p.m.
730	Feb. 2, 2024 13:26 PM	RUBUGURI HC IV	RUBUGURIHCIV	A730	MTB Plus	Sputum	No result		Invalid	Feb. 2, 2024, 2:08 p.m.
731	Feb. 2, 2024 13:17 PM	RUBUGURI HC IV	RUBUGURIHCIV	A731	MTB Plus	Sputum	No result		Invalid	Feb. 2, 2024, 2:08 p.m.
732	Feb. 2, 2024 12:59 PM	BUKUKU HC IV	BukukuLab	A732	MTB Plus	Sputum	Negative		Valid	Feb. 2, 2024, 2:07 p.m.
733	Feb. 1, 2024 13:42 PM	BUKUKU HC IV	BukukuLab	A733	MTB Plus	Sputum	Negative		Valid	Feb. 2, 2024, 2:07 p.m.
734	Feb. 2, 2024 13:17 PM	RUBUGURI HC IV	RUBUGURIHCIV	A734	MTB Plus	Sputum	No result		Invalid	Feb. 2, 2024, 2:07 p.m.
735	Feb. 2, 2024 13:08 PM	ISHONGORORO HC IV	ISHONGOROROHCIV	A735	MTB Plus	Sputum	Negative		Valid	Feb. 2, 2024, 1:54 p.m.
736	Feb. 2, 2024 12:27 PM	KANAWAT HC III	KANAWATHCIII	A736	MTB Plus	Sputum	Negative		Valid	Feb. 2, 2024, 1:35 p.m.
737	Feb. 2, 2024 12:46 PM	KANAWAT HC III	KANAWATHCIII	A737	MTB Plus	Sputum	Negative		Valid	Feb. 2, 2024, 1:35 p.m.
738	Feb. 2, 2024 13:04 PM	NANKOMA HC IV	NankomaLab	A738	MTB Plus	Sputum	Negative		Valid	Feb. 2, 2024, 1:27 p.m.
739	Feb. 2, 2024 12:34 PM	RUBUGURI HC IV	RUBUGURIHCIV	A739	MTB Plus	Sputum	Negative		Valid	Feb. 2, 2024, 1:17 p.m.
740	Feb. 2, 2024 11:55 AM	NANKOMA HC IV	NankomaLab	A740	MTB Plus	Sputum	Positive	Rif Resistance not detected	Valid	Feb. 2, 2024, 1:12 p.m.
741	Feb. 2, 2024 12:27 PM	NANKOMA HC IV	NankomaLab	A741	MTB Plus	Sputum	Negative		Valid	Feb. 2, 2024, 1:12 p.m.
742	Feb. 1, 2024 14:46 PM	NANKOMA HC IV	NankomaLab	A742	MTB Plus	Sputum	Negative		Valid	Feb. 2, 2024, 1:12 p.m.
743	Feb. 1, 2024 13:48 PM	NANKOMA HC IV	NankomaLab	A743	MTB Plus	Sputum	No result		Invalid	Feb. 2, 2024, 1:12 p.m.
744	Feb. 2, 2024 12:26 PM	ISHONGORORO HC IV	ISHONGOROROHCIV	A744	MTB Plus	Sputum	No result		Invalid	Feb. 2, 2024, 1:11 p.m.
745	Feb. 2, 2024 12:22 PM	RUBUGURI HC IV	RUBUGURIHCIV	A745	MTB Plus	Sputum	Negative		Valid	Feb. 2, 2024, 1:08 p.m.
746	Feb. 2, 2024 11:56 AM	KANAWAT HC III	KANAWATHCIII	A746	MTB Plus	Sputum	No result		Invalid	Feb. 2, 2024, 12:43 p.m.
747	Feb. 2, 2024 11:46 AM	RUBUGURI HC IV	RUBUGURIHCIV	A747	MTB Plus	Sputum	Negative		Valid	Feb. 2, 2024, 12:32 p.m.
748	Feb. 2, 2024 11:27 AM	RUBUGURI HC IV	RUBUGURIHCIV	A748	MTB Plus	Sputum	No result		Invalid	Feb. 2, 2024, 12:17 p.m.
749	Feb. 2, 2024 11:30 AM	KANAWAT HC III	KANAWATHCIII	A749	MTB Plus	Sputum	Negative		Valid	Feb. 2, 2024, 12:16 p.m.
750	Feb. 2, 2024 11:06 AM	KANAWAT HC III	KANAWATHCIII	A750	MTB Plus	Sputum	Negative		Valid	Feb. 2, 2024, 12:16 p.m.
751	Feb. 1, 2024 17:15 PM	RUBUGURI HC IV	RUBUGURIHCIV	A751	MTB Plus	Sputum	Negative		Valid	Feb. 2, 2024, 11:30 a.m.
752	Feb. 2, 2024 10:33 AM	KANAWAT HC III	KANAWATHCIII	A752	MTB Plus	Sputum	Negative		Valid	Feb. 2, 2024, 11:19 a.m.
753	Feb. 2, 2024 10:11 AM	KANAWAT HC III	KANAWATHCIII	A753	MTB Plus	Sputum	Negative		Valid	Feb. 2, 2024, 10:58 a.m.
754	Feb. 2, 2024 09:57 AM	ISHONGORORO HC IV	ISHONGOROROHCIV	A754	MTB Plus	Sputum	No result		Invalid	Feb. 2, 2024, 10:49 a.m.
755	Feb. 2, 2024 09:55 AM	ISHONGORORO HC IV	ISHONGOROROHCIV	A755	MTB Plus	Sputum	Negative		Valid	Feb. 2, 2024, 10:41 a.m.
756	Feb. 2, 2024 08:51 AM	KANAWAT HC III	KANAWATHCIII	A756	MTB Plus	Sputum	Negative		Valid	Feb. 2, 2024, 9:42 a.m.
757	Feb. 1, 2024 13:29 PM	KANAWAT HC III	KANAWATHCIII	A757	MTB Plus	Sputum	Negative		Valid	Feb. 2, 2024, 9:42 a.m.
758	Feb. 1, 2024 20:55 PM	ISHONGORORO HC IV	ISHONGOROROHCIV	A758	MTB Plus	Sputum	Positive	Pending RIF Test	Valid	Feb. 2, 2024, 9:12 a.m.
759	Feb. 1, 2024 20:53 PM	ISHONGORORO HC IV	ISHONGOROROHCIV	A759	MTB Plus	Sputum	Positive	Pending RIF Test	Valid	Feb. 2, 2024, 9:12 a.m.
760	Feb. 2, 2024 08:04 AM	OMUGO HC IV	OMUGOHCIV	A760	MTB Plus	Sputum	Negative		Valid	Feb. 2, 2024, 8:50 a.m.
761	Feb. 2, 2024 00:36 AM	OMUGO HC IV	OMUGOHCIV	A761	MTB Plus	Sputum	No result		Invalid	Feb. 2, 2024, 8:01 a.m.
762	Feb. 2, 2024 00:25 AM	OMUGO HC IV	OMUGOHCIV	A762	MTB Plus	Sputum	Negative		Valid	Feb. 2, 2024, 8:01 a.m.
763	Feb. 1, 2024 23:48 PM	OMUGO HC IV	OMUGOHCIV	A763	MTB Plus	Sputum	Negative		Valid	Feb. 2, 2024, 12:33 a.m.
764	Feb. 1, 2024 23:28 PM	OMUGO HC IV	OMUGOHCIV	A764	MTB Plus	Sputum	Negative		Valid	Feb. 2, 2024, 12:22 a.m.
765	Feb. 1, 2024 22:16 PM	OMUGO HC IV	OMUGOHCIV	A765	MTB Plus	Sputum	Negative		Valid	Feb. 2, 2024, 12:22 a.m.
766	Feb. 1, 2024 21:03 PM	OMUGO HC IV	OMUGOHCIV	A766	MTB Plus	Sputum	Negative		Valid	Feb. 1, 2024, 9:53 p.m.
767	Feb. 1, 2024 20:43 PM	OMUGO HC IV	OMUGOHCIV	A767	MTB Plus	Sputum	Negative		Valid	Feb. 1, 2024, 9:53 p.m.
768	Feb. 1, 2024 18:23 PM	ISHONGORORO HC IV	ISHONGOROROHCIV	A768	MTB Plus	Sputum	Positive	Rif Resistance not detected	Valid	Feb. 1, 2024, 7:16 p.m.
769	Feb. 1, 2024 18:28 PM	ISHONGORORO HC IV	ISHONGOROROHCIV	A769	MTB Plus	Sputum	Positive	Indeterminate	Valid	Feb. 1, 2024, 7:15 p.m.
770	Feb. 1, 2024 17:36 PM	ISHONGORORO HC IV	ISHONGOROROHCIV	A770	MTB Plus	Sputum	No result		Invalid	Feb. 1, 2024, 6:24 p.m.
771	Feb. 1, 2024 17:33 PM	ISHONGORORO HC IV	ISHONGOROROHCIV	A771	MTB Plus	Sputum	No result		Invalid	Feb. 1, 2024, 6:21 p.m.
772	Feb. 1, 2024 16:44 PM	ISHONGORORO HC IV	ISHONGOROROHCIV	A772	MTB Plus	Sputum	Negative		Valid	Feb. 1, 2024, 5:31 p.m.
773	Feb. 1, 2024 16:24 PM	ISHONGORORO HC IV	ISHONGOROROHCIV	A773	MTB Plus	Sputum	No result		Invalid	Feb. 1, 2024, 5:28 p.m.
774	Feb. 1, 2024 15:15 PM	RUBUGURI HC IV	RUBUGURIHCIV	A774	MTB Plus	Sputum	Negative		Valid	Feb. 1, 2024, 5:13 p.m.
775	Feb. 1, 2024 14:49 PM	RUBUGURI HC IV	RUBUGURIHCIV	A775	MTB Plus	Sputum	Negative		Valid	Feb. 1, 2024, 5:12 p.m.
776	Feb. 1, 2024 15:56 PM	ISHONGORORO HC IV	ISHONGOROROHCIV	A776	MTB Plus	Sputum	Negative		Valid	Feb. 1, 2024, 4:43 p.m.
777	Feb. 1, 2024 15:34 PM	ISHONGORORO HC IV	ISHONGOROROHCIV	A777	MTB Plus	Sputum	No result		Invalid	Feb. 1, 2024, 4:22 p.m.
778	Feb. 1, 2024 15:11 PM	OMUGO HC IV	OMUGOHCIV	A778	MTB Plus	Sputum	Negative		Valid	Feb. 1, 2024, 4:18 p.m.
779	Feb. 1, 2024 15:08 PM	ISHONGORORO HC IV	ISHONGOROROHCIV	A779	MTB Plus	Sputum	Negative		Valid	Feb. 1, 2024, 3:54 p.m.
780	Feb. 1, 2024 14:46 PM	ISHONGORORO HC IV	ISHONGOROROHCIV	A780	MTB Plus	Sputum	Negative		Valid	Feb. 1, 2024, 3:32 p.m.
781	Feb. 1, 2024 14:24 PM	RUBUGURI HC IV	RUBUGURIHCIV	A781	MTB Plus	Sputum	Negative		Valid	Feb. 1, 2024, 3:10 p.m.
782	Feb. 1, 2024 13:54 PM	RUBUGURI HC IV	RUBUGURIHCIV	A782	MTB Plus	Sputum	Negative		Valid	Feb. 1, 2024, 2:46 p.m.
783	Feb. 1, 2024 13:35 PM	RUBUGURI HC IV	RUBUGURIHCIV	A783	MTB Plus	Sputum	Negative		Valid	Feb. 1, 2024, 2:46 p.m.
784	Feb. 1, 2024 12:46 PM	ISHONGORORO HC IV	ISHONGOROROHCIV	A784	MTB Plus	Sputum	Negative		Valid	Feb. 1, 2024, 2:37 p.m.
785	Feb. 1, 2024 13:13 PM	ISHONGORORO HC IV	ISHONGOROROHCIV	A785	MTB Plus	Sputum	Negative		Valid	Feb. 1, 2024, 2:37 p.m.
786	Feb. 1, 2024 13:08 PM	KANAWAT HC III	KANAWATHCIII	A786	MTB Plus	Sputum	Negative		Valid	Feb. 1, 2024, 2:02 p.m.
787	Feb. 1, 2024 12:20 PM	SHUUKU HC IV	SHUUKUHCIV	A787	MTB Plus	Sputum	Negative		Valid	Feb. 1, 2024, 1:33 p.m.
788	Feb. 1, 2024 12:19 PM	SHUUKU HC IV	SHUUKUHCIV	A788	MTB Plus	Sputum	Negative		Valid	Feb. 1, 2024, 1:33 p.m.
789	Feb. 1, 2024 12:29 PM	KANAWAT HC III	KANAWATHCIII	A789	MTB Plus	Sputum	Negative		Valid	Feb. 1, 2024, 1:22 p.m.
790	Feb. 1, 2024 12:15 PM	KANAWAT HC III	KANAWATHCIII	A790	MTB Plus	Sputum	No result		Invalid	Feb. 1, 2024, 1:02 p.m.
791	Feb. 1, 2024 11:26 AM	KANAWAT HC III	KANAWATHCIII	A791	MTB Plus	Sputum	Negative		Valid	Feb. 1, 2024, 1:02 p.m.
792	Feb. 1, 2024 11:26 AM	KANAWAT HC III	KANAWATHCIII	A792	MTB Plus	Sputum	Negative		Valid	Feb. 1, 2024, 12:22 p.m.
793	Feb. 1, 2024 11:36 AM	KANAWAT HC III	KANAWATHCIII	A793	MTB Plus	Sputum	No result		Invalid	Feb. 1, 2024, 12:22 p.m.
794	Feb. 1, 2024 11:28 AM	SHUUKU HC IV	SHUUKUHCIV	A794	MTB Plus	Sputum	Negative		Valid	Feb. 1, 2024, 12:16 p.m.
795	Feb. 1, 2024 09:31 AM	SHUUKU HC IV	SHUUKUHCIV	A795	MTB Plus	Sputum	Negative		Valid	Feb. 1, 2024, 12:16 p.m.
796	Feb. 1, 2024 09:29 AM	SHUUKU HC IV	SHUUKUHCIV	A796	MTB Plus	Sputum	Negative		Valid	Feb. 1, 2024, 12:16 p.m.
797	Feb. 1, 2024 11:17 AM	ISHONGORORO HC IV	ISHONGOROROHCIV	A797	MTB Plus	Sputum	Negative		Valid	Feb. 1, 2024, 12:04 p.m.
798	Feb. 1, 2024 11:14 AM	ISHONGORORO HC IV	ISHONGOROROHCIV	A798	MTB Plus	Sputum	Negative		Valid	Feb. 1, 2024, 11:59 a.m.
799	Feb. 1, 2024 10:47 AM	KANAWAT HC III	KANAWATHCIII	A799	MTB Plus	Sputum	Negative		Valid	Feb. 1, 2024, 11:33 a.m.
800	Feb. 1, 2024 10:22 AM	KANAWAT HC III	KANAWATHCIII	A800	MTB Plus	Sputum	Negative		Valid	Feb. 1, 2024, 11:33 a.m.
801	Jan. 31, 2024 10:51 AM	KANAWAT HC III	KANAWATHCIII	A801	MTB Plus	Sputum	Negative		Valid	Feb. 1, 2024, 11:33 a.m.
802	Jan. 31, 2024 10:20 AM	KANAWAT HC III	KANAWATHCIII	A802	MTB Plus	Sputum	Negative		Valid	Feb. 1, 2024, 11:33 a.m.
803	Jan. 30, 2024 09:28 AM	KANAWAT HC III	KANAWATHCIII	A803	MTB Plus	Sputum	Negative		Valid	Feb. 1, 2024, 11:33 a.m.
804	Jan. 29, 2024 11:02 AM	KANAWAT HC III	KANAWATHCIII	A804	MTB Plus	Sputum	Positive	Indeterminate	Valid	Feb. 1, 2024, 11:33 a.m.
805	Jan. 27, 2024 12:27 PM	KANAWAT HC III	KANAWATHCIII	A805	MTB Plus	Sputum	Negative		Valid	Feb. 1, 2024, 11:33 a.m.
806	Jan. 27, 2024 11:48 AM	KANAWAT HC III	KANAWATHCIII	A806	MTB Plus	Sputum	Negative		Valid	Feb. 1, 2024, 11:33 a.m.
807	Jan. 27, 2024 11:36 AM	KANAWAT HC III	KANAWATHCIII	A807	MTB Plus	Sputum	Negative		Valid	Feb. 1, 2024, 11:33 a.m.
808	Jan. 27, 2024 11:02 AM	KANAWAT HC III	KANAWATHCIII	A808	MTB Plus	Sputum	No result		Invalid	Feb. 1, 2024, 11:33 a.m.
809	Jan. 25, 2024 10:55 AM	KANAWAT HC III	KANAWATHCIII	A809	MTB Plus	Sputum	Positive	Indeterminate	Valid	Feb. 1, 2024, 11:33 a.m.
810	Jan. 25, 2024 09:41 AM	KANAWAT HC III	KANAWATHCIII	A810	MTB Plus	Sputum	Negative		Valid	Feb. 1, 2024, 11:33 a.m.
811	Jan. 24, 2024 12:46 PM	KANAWAT HC III	KANAWATHCIII	A811	MTB Plus	Sputum	Negative		Valid	Feb. 1, 2024, 11:33 a.m.
812	Jan. 24, 2024 12:22 PM	KANAWAT HC III	KANAWATHCIII	A812	MTB Plus	Sputum	No result		Invalid	Feb. 1, 2024, 11:33 a.m.
813	Jan. 24, 2024 11:56 AM	KANAWAT HC III	KANAWATHCIII	A813	MTB Plus	Sputum	No result		Invalid	Feb. 1, 2024, 11:33 a.m.
814	Jan. 24, 2024 10:59 AM	KANAWAT HC III	KANAWATHCIII	A814	MTB Plus	Sputum	No result		Invalid	Feb. 1, 2024, 11:33 a.m.
815	Jan. 24, 2024 10:14 AM	KANAWAT HC III	KANAWATHCIII	A815	MTB Plus	Sputum	Negative		Valid	Feb. 1, 2024, 11:33 a.m.
816	Jan. 23, 2024 13:22 PM	KANAWAT HC III	KANAWATHCIII	A816	MTB Plus	Sputum	No result		Invalid	Feb. 1, 2024, 11:33 a.m.
817	Jan. 22, 2024 10:20 AM	KANAWAT HC III	KANAWATHCIII	A817	MTB Plus	Sputum	Positive	Indeterminate	Valid	Feb. 1, 2024, 11:33 a.m.
818	Jan. 19, 2024 11:56 AM	KANAWAT HC III	KANAWATHCIII	A818	MTB Plus	Sputum	Negative		Valid	Feb. 1, 2024, 11:33 a.m.
819	Jan. 18, 2024 10:50 AM	KANAWAT HC III	KANAWATHCIII	A819	MTB Plus	Sputum	Negative		Valid	Feb. 1, 2024, 11:33 a.m.
820	Jan. 17, 2024 11:54 AM	KANAWAT HC III	KANAWATHCIII	A820	MTB Plus	Sputum	Negative		Valid	Feb. 1, 2024, 11:33 a.m.
821	Jan. 17, 2024 11:11 AM	KANAWAT HC III	KANAWATHCIII	A821	MTB Plus	Sputum	Negative		Valid	Feb. 1, 2024, 11:33 a.m.
822	Jan. 17, 2024 10:46 AM	KANAWAT HC III	KANAWATHCIII	A822	MTB Plus	Sputum	Negative		Valid	Feb. 1, 2024, 11:33 a.m.
823	Jan. 15, 2024 12:56 PM	KANAWAT HC III	KANAWATHCIII	A823	MTB Plus	Sputum	Positive	Indeterminate	Valid	Feb. 1, 2024, 11:33 a.m.
824	Jan. 15, 2024 12:15 PM	KANAWAT HC III	KANAWATHCIII	A824	MTB Plus	Sputum	Negative		Valid	Feb. 1, 2024, 11:33 a.m.
825	Jan. 15, 2024 11:40 AM	KANAWAT HC III	KANAWATHCIII	A825	MTB Plus	Sputum	Negative		Valid	Feb. 1, 2024, 11:32 a.m.
826	Jan. 15, 2024 11:20 AM	KANAWAT HC III	KANAWATHCIII	A826	MTB Plus	Sputum	Positive	Rif Resistance not detected	Valid	Feb. 1, 2024, 11:32 a.m.
827	Jan. 15, 2024 10:50 AM	KANAWAT HC III	KANAWATHCIII	A827	MTB Plus	Sputum	Negative		Valid	Feb. 1, 2024, 11:32 a.m.
828	Jan. 15, 2024 10:31 AM	KANAWAT HC III	KANAWATHCIII	A828	MTB Plus	Sputum	Positive	Rif Resistance not detected	Valid	Feb. 1, 2024, 11:32 a.m.
829	Jan. 15, 2024 10:06 AM	KANAWAT HC III	KANAWATHCIII	A829	MTB Plus	Sputum	No result		Invalid	Feb. 1, 2024, 11:32 a.m.
830	Jan. 12, 2024 11:51 AM	KANAWAT HC III	KANAWATHCIII	A830	MTB Plus	Sputum	Negative		Valid	Feb. 1, 2024, 11:32 a.m.
831	Jan. 12, 2024 09:57 AM	KANAWAT HC III	KANAWATHCIII	A831	MTB Plus	Sputum	Negative		Valid	Feb. 1, 2024, 11:32 a.m.
832	Jan. 11, 2024 10:34 AM	KANAWAT HC III	KANAWATHCIII	A832	MTB Plus	Sputum	Negative		Valid	Feb. 1, 2024, 11:32 a.m.
833	Jan. 11, 2024 09:16 AM	KANAWAT HC III	KANAWATHCIII	A833	MTB Plus	Sputum	No result		Invalid	Feb. 1, 2024, 11:32 a.m.
834	Jan. 11, 2024 09:14 AM	KANAWAT HC III	KANAWATHCIII	A834	MTB Plus	Sputum	Negative		Valid	Feb. 1, 2024, 11:32 a.m.
835	Jan. 10, 2024 11:08 AM	KANAWAT HC III	KANAWATHCIII	A835	MTB Plus	Sputum	No result		Invalid	Feb. 1, 2024, 11:32 a.m.
836	Jan. 10, 2024 11:06 AM	KANAWAT HC III	KANAWATHCIII	A836	MTB Plus	Sputum	No result		Invalid	Feb. 1, 2024, 11:32 a.m.
837	Jan. 10, 2024 10:21 AM	KANAWAT HC III	KANAWATHCIII	A837	MTB Plus	Sputum	No result		Invalid	Feb. 1, 2024, 11:32 a.m.
838	Jan. 10, 2024 09:54 AM	KANAWAT HC III	KANAWATHCIII	A838	MTB Plus	Sputum	Negative		Valid	Feb. 1, 2024, 11:32 a.m.
839	Jan. 8, 2024 13:07 PM	KANAWAT HC III	KANAWATHCIII	A839	MTB Plus	Sputum	Negative		Valid	Feb. 1, 2024, 11:32 a.m.
840	Jan. 8, 2024 12:44 PM	KANAWAT HC III	KANAWATHCIII	A840	MTB Plus	Sputum	Negative		Valid	Feb. 1, 2024, 11:32 a.m.
841	Jan. 8, 2024 12:19 PM	KANAWAT HC III	KANAWATHCIII	A841	MTB Plus	Sputum	No result		Invalid	Feb. 1, 2024, 11:32 a.m.
842	Jan. 8, 2024 11:53 AM	KANAWAT HC III	KANAWATHCIII	A842	MTB Plus	Sputum	Negative		Valid	Feb. 1, 2024, 11:32 a.m.
843	Jan. 8, 2024 11:25 AM	KANAWAT HC III	KANAWATHCIII	A843	MTB Plus	Sputum	Negative		Valid	Feb. 1, 2024, 11:32 a.m.
844	Jan. 8, 2024 09:35 AM	KANAWAT HC III	KANAWATHCIII	A844	MTB Plus	Sputum	No result		Invalid	Feb. 1, 2024, 11:32 a.m.
845	Jan. 5, 2024 12:08 PM	KANAWAT HC III	KANAWATHCIII	A845	MTB Plus	Sputum	No result		Error-1	Feb. 1, 2024, 11:32 a.m.
846	Jan. 5, 2024 11:30 AM	KANAWAT HC III	KANAWATHCIII	A846	MTB Plus	Sputum	Negative		Valid	Feb. 1, 2024, 11:32 a.m.
847	Jan. 5, 2024 11:06 AM	KANAWAT HC III	KANAWATHCIII	A847	MTB Plus	Sputum	Negative		Valid	Feb. 1, 2024, 11:32 a.m.
848	Jan. 4, 2024 11:53 AM	KANAWAT HC III	KANAWATHCIII	A848	MTB Plus	Sputum	Negative		Valid	Feb. 1, 2024, 11:32 a.m.
849	Jan. 4, 2024 11:27 AM	KANAWAT HC III	KANAWATHCIII	A849	MTB Plus	Sputum	Negative		Valid	Feb. 1, 2024, 11:32 a.m.
850	Jan. 4, 2024 10:58 AM	KANAWAT HC III	KANAWATHCIII	A850	MTB Plus	Sputum	Negative		Valid	Feb. 1, 2024, 11:32 a.m.
851	Jan. 4, 2024 10:35 AM	KANAWAT HC III	KANAWATHCIII	A851	MTB Plus	Sputum	No result		Invalid	Feb. 1, 2024, 11:32 a.m.
852	Jan. 3, 2024 11:30 AM	KANAWAT HC III	KANAWATHCIII	A852	MTB Plus	Sputum	Negative		Valid	Feb. 1, 2024, 11:32 a.m.
853	Jan. 3, 2024 10:58 AM	KANAWAT HC III	KANAWATHCIII	A853	MTB Plus	Sputum	Negative		Valid	Feb. 1, 2024, 11:32 a.m.
854	Jan. 3, 2024 10:35 AM	KANAWAT HC III	KANAWATHCIII	A854	MTB Plus	Sputum	Negative		Valid	Feb. 1, 2024, 11:32 a.m.
855	Jan. 3, 2024 10:00 AM	KANAWAT HC III	KANAWATHCIII	A855	MTB Plus	Sputum	Negative		Valid	Feb. 1, 2024, 11:32 a.m.
856	Dec. 30, 2023 11:44 AM	KANAWAT HC III	KANAWATHCIII	A856	MTB Plus	Sputum	Negative		Valid	Feb. 1, 2024, 11:32 a.m.
857	Dec. 30, 2023 11:01 AM	KANAWAT HC III	KANAWATHCIII	A857	MTB Plus	Sputum	Negative		Valid	Feb. 1, 2024, 11:32 a.m.
858	Dec. 29, 2023 10:40 AM	KANAWAT HC III	KANAWATHCIII	A858	MTB Plus	Sputum	Negative		Valid	Feb. 1, 2024, 11:32 a.m.
859	Dec. 23, 2023 11:31 AM	KANAWAT HC III	KANAWATHCIII	A859	MTB Plus	Sputum	Negative		Valid	Feb. 1, 2024, 11:32 a.m.
860	Dec. 23, 2023 11:01 AM	KANAWAT HC III	KANAWATHCIII	A860	MTB Plus	Sputum	Negative		Valid	Feb. 1, 2024, 11:32 a.m.
861	Dec. 23, 2023 10:41 AM	KANAWAT HC III	KANAWATHCIII	A861	MTB Plus	Sputum	Negative		Valid	Feb. 1, 2024, 11:32 a.m.
862	Dec. 23, 2023 10:10 AM	KANAWAT HC III	KANAWATHCIII	A862	MTB Plus	Sputum	Negative		Valid	Feb. 1, 2024, 11:32 a.m.
863	Dec. 23, 2023 09:51 AM	KANAWAT HC III	KANAWATHCIII	A863	MTB Plus	Sputum	Negative		Valid	Feb. 1, 2024, 11:32 a.m.
864	Dec. 20, 2023 10:55 AM	KANAWAT HC III	KANAWATHCIII	A864	MTB Plus	Sputum	Negative		Valid	Feb. 1, 2024, 11:32 a.m.
865	Dec. 19, 2023 12:36 PM	KANAWAT HC III	KANAWATHCIII	A865	MTB Plus	Sputum	Negative		Valid	Feb. 1, 2024, 11:32 a.m.
866	Dec. 18, 2023 10:21 AM	KANAWAT HC III	KANAWATHCIII	A866	MTB Plus	Sputum	Negative		Valid	Feb. 1, 2024, 11:32 a.m.
867	Dec. 15, 2023 12:33 PM	KANAWAT HC III	KANAWATHCIII	A867	MTB Plus	Sputum	Negative		Valid	Feb. 1, 2024, 11:32 a.m.
868	Dec. 15, 2023 12:09 PM	KANAWAT HC III	KANAWATHCIII	A868	MTB Plus	Sputum	Negative		Valid	Feb. 1, 2024, 11:32 a.m.
869	Dec. 14, 2023 10:53 AM	KANAWAT HC III	KANAWATHCIII	A869	MTB Plus	Sputum	Negative		Valid	Feb. 1, 2024, 11:32 a.m.
870	Dec. 14, 2023 10:07 AM	KANAWAT HC III	KANAWATHCIII	A870	MTB Plus	Sputum	Positive	Indeterminate	Valid	Feb. 1, 2024, 11:32 a.m.
871	Dec. 14, 2023 10:06 AM	KANAWAT HC III	KANAWATHCIII	A871	MTB Plus	Sputum	Positive	Rif Resistance not detected	Valid	Feb. 1, 2024, 11:32 a.m.
872	Dec. 14, 2023 09:08 AM	KANAWAT HC III	KANAWATHCIII	A872	MTB Plus	Sputum	Positive	Rif Resistance not detected	Valid	Feb. 1, 2024, 11:32 a.m.
873	Dec. 14, 2023 09:07 AM	KANAWAT HC III	KANAWATHCIII	A873	MTB Plus	Sputum	Positive	Indeterminate	Valid	Feb. 1, 2024, 11:32 a.m.
874	Dec. 12, 2023 11:18 AM	KANAWAT HC III	KANAWATHCIII	A874	MTB Plus	Sputum	Negative		Valid	Feb. 1, 2024, 11:32 a.m.
875	Dec. 11, 2023 09:32 AM	KANAWAT HC III	KANAWATHCIII	A875	MTB Plus	Sputum	Positive	Indeterminate	Valid	Feb. 1, 2024, 11:32 a.m.
876	Dec. 8, 2023 10:59 AM	KANAWAT HC III	KANAWATHCIII	A876	MTB Plus	Sputum	Positive	Indeterminate	Valid	Feb. 1, 2024, 11:32 a.m.
877	Dec. 8, 2023 10:30 AM	KANAWAT HC III	KANAWATHCIII	A877	MTB Plus	Sputum	Negative		Valid	Feb. 1, 2024, 11:32 a.m.
878	Dec. 8, 2023 10:00 AM	KANAWAT HC III	KANAWATHCIII	A878	MTB Plus	Sputum	Negative		Valid	Feb. 1, 2024, 11:32 a.m.
879	Dec. 6, 2023 11:39 AM	KANAWAT HC III	KANAWATHCIII	A879	MTB Plus	Sputum	Negative		Valid	Feb. 1, 2024, 11:32 a.m.
880	Dec. 6, 2023 10:54 AM	KANAWAT HC III	KANAWATHCIII	A880	MTB Plus	Sputum	Negative		Valid	Feb. 1, 2024, 11:32 a.m.
881	Dec. 5, 2023 11:26 AM	KANAWAT HC III	KANAWATHCIII	A881	MTB Plus	Sputum	Negative		Valid	Feb. 1, 2024, 11:32 a.m.
882	Dec. 5, 2023 11:00 AM	KANAWAT HC III	KANAWATHCIII	A882	MTB Plus	Sputum	Negative		Valid	Feb. 1, 2024, 11:32 a.m.
883	Dec. 2, 2023 10:54 AM	KANAWAT HC III	KANAWATHCIII	A883	MTB Plus	Sputum	Positive	Indeterminate	Valid	Feb. 1, 2024, 11:32 a.m.
884	Nov. 30, 2023 11:10 AM	KANAWAT HC III	KANAWATHCIII	A884	MTB Plus	Sputum	Negative		Valid	Feb. 1, 2024, 11:32 a.m.
885	Nov. 30, 2023 10:54 AM	KANAWAT HC III	KANAWATHCIII	A885	MTB Plus	Sputum	Negative		Valid	Feb. 1, 2024, 11:32 a.m.
886	Nov. 30, 2023 10:24 AM	KANAWAT HC III	KANAWATHCIII	A886	MTB Plus	Sputum	Negative		Valid	Feb. 1, 2024, 11:32 a.m.
887	Nov. 30, 2023 09:59 AM	KANAWAT HC III	KANAWATHCIII	A887	MTB Plus	Sputum	Negative		Valid	Feb. 1, 2024, 11:32 a.m.
888	Nov. 30, 2023 09:35 AM	KANAWAT HC III	KANAWATHCIII	A888	MTB Plus	Sputum	No result		Invalid	Feb. 1, 2024, 11:32 a.m.
889	Nov. 28, 2023 11:38 AM	KANAWAT HC III	KANAWATHCIII	A889	MTB Plus	Sputum	Positive	Rif Resistance not detected	Valid	Feb. 1, 2024, 11:32 a.m.
890	Nov. 28, 2023 10:30 AM	KANAWAT HC III	KANAWATHCIII	A890	MTB Plus	Sputum	Negative		Valid	Feb. 1, 2024, 11:32 a.m.
891	Nov. 28, 2023 10:06 AM	KANAWAT HC III	KANAWATHCIII	A891	MTB Plus	Sputum	Positive	Indeterminate	Valid	Feb. 1, 2024, 11:32 a.m.
892	Nov. 27, 2023 11:28 AM	KANAWAT HC III	KANAWATHCIII	A892	MTB Plus	Sputum	Negative		Valid	Feb. 1, 2024, 11:32 a.m.
893	Nov. 22, 2023 12:12 PM	KANAWAT HC III	KANAWATHCIII	A893	MTB Plus	Sputum	Negative		Valid	Feb. 1, 2024, 11:32 a.m.
894	Nov. 22, 2023 10:19 AM	KANAWAT HC III	KANAWATHCIII	A894	MTB Plus	Sputum	Negative		Valid	Feb. 1, 2024, 11:32 a.m.
895	Nov. 22, 2023 09:27 AM	KANAWAT HC III	KANAWATHCIII	A895	MTB Plus	Sputum	Positive	Pending RIF Test	Valid	Feb. 1, 2024, 11:32 a.m.
896	Nov. 21, 2023 12:37 PM	KANAWAT HC III	KANAWATHCIII	A896	MTB Plus	Sputum	Negative		Valid	Feb. 1, 2024, 11:32 a.m.
897	Nov. 21, 2023 12:19 PM	KANAWAT HC III	KANAWATHCIII	A897	MTB Plus	Sputum	No result		Error-2	Feb. 1, 2024, 11:32 a.m.
898	Nov. 21, 2023 11:48 AM	KANAWAT HC III	KANAWATHCIII	A898	MTB Plus	Sputum	Negative		Valid	Feb. 1, 2024, 11:32 a.m.
899	Nov. 21, 2023 11:31 AM	KANAWAT HC III	KANAWATHCIII	A899	MTB Plus	Sputum	Negative		Valid	Feb. 1, 2024, 11:32 a.m.
900	Nov. 21, 2023 10:42 AM	KANAWAT HC III	KANAWATHCIII	A900	MTB Plus	Sputum	Negative		Valid	Feb. 1, 2024, 11:32 a.m.
901	Nov. 21, 2023 10:13 AM	KANAWAT HC III	KANAWATHCIII	A901	MTB Plus	Sputum	Positive	Indeterminate	Valid	Feb. 1, 2024, 11:32 a.m.
902	Nov. 21, 2023 09:50 AM	KANAWAT HC III	KANAWATHCIII	A902	MTB Plus	Sputum	Negative		Valid	Feb. 1, 2024, 11:32 a.m.
903	Nov. 20, 2023 13:02 PM	KANAWAT HC III	KANAWATHCIII	A903	MTB Plus	Sputum	Negative		Valid	Feb. 1, 2024, 11:32 a.m.
904	Nov. 20, 2023 12:39 PM	KANAWAT HC III	KANAWATHCIII	A904	MTB Plus	Sputum	Positive	Rif Resistance not detected	Valid	Feb. 1, 2024, 11:32 a.m.
905	Nov. 20, 2023 12:08 PM	KANAWAT HC III	KANAWATHCIII	A905	MTB Plus	Sputum	No result		Error-2	Feb. 1, 2024, 11:32 a.m.
906	Nov. 20, 2023 11:20 AM	KANAWAT HC III	KANAWATHCIII	A906	MTB Plus	BLANK Ext	Negative		Valid	Feb. 1, 2024, 11:32 a.m.
907	Nov. 20, 2023 11:19 AM	KANAWAT HC III	KANAWATHCIII	A907	MTB Plus	BLANK Ext	Negative		Valid	Feb. 1, 2024, 11:32 a.m.
908	Nov. 16, 2023 10:03 AM	KANAWAT HC III	KANAWATHCIII	A908	MTB Plus	BLANK Ext	No result		Invalid	Feb. 1, 2024, 11:32 a.m.
909	Nov. 16, 2023 08:51 AM	KANAWAT HC III	KANAWATHCIII	A909	MTB Plus	Sputum	No result		Invalid	Feb. 1, 2024, 11:32 a.m.
910	Nov. 16, 2023 08:47 AM	KANAWAT HC III	KANAWATHCIII	A910	MTB Plus	Sputum	No result		Invalid	Feb. 1, 2024, 11:32 a.m.
911	Nov. 15, 2023 12:38 PM	KANAWAT HC III	KANAWATHCIII	A911	MTB Plus	BLANK Ext	No result		Invalid	Feb. 1, 2024, 11:32 a.m.
912	Nov. 15, 2023 09:43 AM	KANAWAT HC III	KANAWATHCIII	A912	MTB Plus	Sputum	No result		Invalid	Feb. 1, 2024, 11:32 a.m.
913	Nov. 15, 2023 08:57 AM	KANAWAT HC III	KANAWATHCIII	A913	MTB Plus	Sputum	No result		Invalid	Feb. 1, 2024, 11:32 a.m.
914	Nov. 14, 2023 12:39 PM	KANAWAT HC III	KANAWATHCIII	A914	MTB Plus	Sputum	No result		Invalid	Feb. 1, 2024, 11:32 a.m.
915	Nov. 14, 2023 11:59 AM	KANAWAT HC III	KANAWATHCIII	A915	MTB Plus	Sputum	No result		Invalid	Feb. 1, 2024, 11:32 a.m.
916	Nov. 14, 2023 11:41 AM	KANAWAT HC III	KANAWATHCIII	A916	MTB Plus	Sputum	No result		Invalid	Feb. 1, 2024, 11:32 a.m.
917	Nov. 14, 2023 11:13 AM	KANAWAT HC III	KANAWATHCIII	A917	MTB Plus	Sputum	No result		Invalid	Feb. 1, 2024, 11:32 a.m.
918	Nov. 14, 2023 10:54 AM	KANAWAT HC III	KANAWATHCIII	A918	MTB Plus	Sputum	No result		Invalid	Feb. 1, 2024, 11:32 a.m.
919	Nov. 14, 2023 10:25 AM	KANAWAT HC III	KANAWATHCIII	A919	MTB Plus	Sputum	No result		Invalid	Feb. 1, 2024, 11:32 a.m.
920	Nov. 14, 2023 10:05 AM	KANAWAT HC III	KANAWATHCIII	A920	MTB Plus	Sputum	No result		Invalid	Feb. 1, 2024, 11:32 a.m.
921	Nov. 14, 2023 09:39 AM	KANAWAT HC III	KANAWATHCIII	A921	MTB Plus	Sputum	No result		Invalid	Feb. 1, 2024, 11:32 a.m.
922	Nov. 13, 2023 09:08 AM	KANAWAT HC III	KANAWATHCIII	A922	MTB Plus	Sputum	No result		Invalid	Feb. 1, 2024, 11:32 a.m.
923	Nov. 11, 2023 11:34 AM	KANAWAT HC III	KANAWATHCIII	A923	MTB Plus	Sputum	No result		Invalid	Feb. 1, 2024, 11:32 a.m.
924	Nov. 11, 2023 11:07 AM	KANAWAT HC III	KANAWATHCIII	A924	MTB Plus	Sputum	Negative		Valid	Feb. 1, 2024, 11:32 a.m.
925	Nov. 11, 2023 09:59 AM	KANAWAT HC III	KANAWATHCIII	A925	MTB Plus	Sputum	Negative		Valid	Feb. 1, 2024, 11:32 a.m.
926	Nov. 8, 2023 10:36 AM	KANAWAT HC III	KANAWATHCIII	A926	MTB Plus	Sputum	Negative		Valid	Feb. 1, 2024, 11:32 a.m.
927	Nov. 7, 2023 10:29 AM	KANAWAT HC III	KANAWATHCIII	A927	MTB Plus	Sputum	Negative		Valid	Feb. 1, 2024, 11:32 a.m.
928	Nov. 7, 2023 10:05 AM	KANAWAT HC III	KANAWATHCIII	A928	MTB Plus	Sputum	Negative		Valid	Feb. 1, 2024, 11:32 a.m.
929	Nov. 4, 2023 11:06 AM	KANAWAT HC III	KANAWATHCIII	A929	MTB Plus	Sputum	Negative		Valid	Feb. 1, 2024, 11:32 a.m.
930	Nov. 3, 2023 11:19 AM	KANAWAT HC III	KANAWATHCIII	A930	MTB Plus	Sputum	Negative		Valid	Feb. 1, 2024, 11:32 a.m.
931	Nov. 3, 2023 10:08 AM	KANAWAT HC III	KANAWATHCIII	A931	MTB Plus	Sputum	Negative		Valid	Feb. 1, 2024, 11:32 a.m.
932	Nov. 1, 2023 10:50 AM	KANAWAT HC III	KANAWATHCIII	A932	MTB Plus	Sputum	Negative		Valid	Feb. 1, 2024, 11:32 a.m.
933	Nov. 1, 2023 10:26 AM	KANAWAT HC III	KANAWATHCIII	A933	MTB Plus	Sputum	Negative		Valid	Feb. 1, 2024, 11:32 a.m.
934	Nov. 1, 2023 10:01 AM	KANAWAT HC III	KANAWATHCIII	A934	MTB Plus	Sputum	Negative		Valid	Feb. 1, 2024, 11:32 a.m.
935	Oct. 31, 2023 10:17 AM	KANAWAT HC III	KANAWATHCIII	A935	MTB Plus	Sputum	Negative		Valid	Feb. 1, 2024, 11:32 a.m.
936	Oct. 30, 2023 12:46 PM	KANAWAT HC III	KANAWATHCIII	A936	MTB Plus	Sputum	Negative		Valid	Feb. 1, 2024, 11:32 a.m.
937	Oct. 30, 2023 11:16 AM	KANAWAT HC III	KANAWATHCIII	A937	MTB Plus	Sputum	Positive	Indeterminate	Valid	Feb. 1, 2024, 11:32 a.m.
938	Oct. 30, 2023 10:49 AM	KANAWAT HC III	KANAWATHCIII	A938	MTB Plus	Sputum	Negative		Valid	Feb. 1, 2024, 11:32 a.m.
939	Oct. 30, 2023 10:22 AM	KANAWAT HC III	KANAWATHCIII	A939	MTB Plus	Sputum	Negative		Valid	Feb. 1, 2024, 11:32 a.m.
940	Oct. 30, 2023 09:59 AM	KANAWAT HC III	KANAWATHCIII	A940	MTB Plus	Sputum	Negative		Valid	Feb. 1, 2024, 11:32 a.m.
941	Oct. 29, 2023 10:27 AM	KANAWAT HC III	KANAWATHCIII	A941	MTB Plus	Sputum	Negative		Valid	Feb. 1, 2024, 11:32 a.m.
942	Oct. 28, 2023 10:52 AM	KANAWAT HC III	KANAWATHCIII	A942	MTB Plus	Sputum	Negative		Valid	Feb. 1, 2024, 11:32 a.m.
943	Oct. 28, 2023 10:18 AM	KANAWAT HC III	KANAWATHCIII	A943	MTB Plus	Sputum	Positive	Indeterminate	Valid	Feb. 1, 2024, 11:32 a.m.
944	Oct. 26, 2023 12:05 PM	KANAWAT HC III	KANAWATHCIII	A944	MTB Plus	Sputum	Negative		Valid	Feb. 1, 2024, 11:32 a.m.
945	Oct. 25, 2023 10:37 AM	KANAWAT HC III	KANAWATHCIII	A945	MTB Plus	Sputum	Negative		Valid	Feb. 1, 2024, 11:32 a.m.
946	Oct. 24, 2023 11:56 AM	KANAWAT HC III	KANAWATHCIII	A946	MTB Plus	Sputum	Negative		Valid	Feb. 1, 2024, 11:32 a.m.
947	Oct. 24, 2023 11:31 AM	KANAWAT HC III	KANAWATHCIII	A947	MTB Plus	Sputum	Negative		Valid	Feb. 1, 2024, 11:31 a.m.
948	Oct. 24, 2023 10:53 AM	KANAWAT HC III	KANAWATHCIII	A948	MTB Plus	Sputum	Negative		Valid	Feb. 1, 2024, 11:31 a.m.
949	Oct. 23, 2023 12:26 PM	KANAWAT HC III	KANAWATHCIII	A949	MTB Plus	Sputum	Negative		Valid	Feb. 1, 2024, 11:31 a.m.
950	Oct. 23, 2023 11:47 AM	KANAWAT HC III	KANAWATHCIII	A950	MTB Plus	Sputum	Negative		Valid	Feb. 1, 2024, 11:31 a.m.
951	Oct. 23, 2023 11:25 AM	KANAWAT HC III	KANAWATHCIII	A951	MTB Plus	Sputum	No result		Invalid	Feb. 1, 2024, 11:31 a.m.
952	Oct. 23, 2023 10:59 AM	KANAWAT HC III	KANAWATHCIII	A952	MTB Plus	Sputum	No result		Invalid	Feb. 1, 2024, 11:31 a.m.
953	Oct. 23, 2023 10:36 AM	KANAWAT HC III	KANAWATHCIII	A953	MTB Plus	Sputum	Negative		Valid	Feb. 1, 2024, 11:31 a.m.
954	Oct. 23, 2023 09:47 AM	KANAWAT HC III	KANAWATHCIII	A954	MTB Plus	Sputum	No result		Invalid	Feb. 1, 2024, 11:31 a.m.
955	Oct. 23, 2023 09:01 AM	KANAWAT HC III	KANAWATHCIII	A955	MTB Plus	Sputum	Negative		Valid	Feb. 1, 2024, 11:31 a.m.
956	Oct. 23, 2023 09:00 AM	KANAWAT HC III	KANAWATHCIII	A956	MTB Plus	Sputum	Negative		Valid	Feb. 1, 2024, 11:31 a.m.
957	Oct. 21, 2023 08:19 AM	KANAWAT HC III	KANAWATHCIII	A957	MTB Plus	Sputum	Negative		Valid	Feb. 1, 2024, 11:31 a.m.
958	Oct. 20, 2023 12:49 PM	KANAWAT HC III	KANAWATHCIII	A958	MTB Plus	Sputum	Positive	Rif Resistance not detected	Valid	Feb. 1, 2024, 11:31 a.m.
959	Oct. 20, 2023 11:08 AM	KANAWAT HC III	KANAWATHCIII	A959	MTB Plus	Sputum	Positive	Indeterminate	Valid	Feb. 1, 2024, 11:31 a.m.
960	Oct. 20, 2023 10:52 AM	KANAWAT HC III	KANAWATHCIII	A960	MTB Plus	Sputum	Positive	Rif Resistance not detected	Valid	Feb. 1, 2024, 11:31 a.m.
961	Oct. 20, 2023 10:02 AM	KANAWAT HC III	KANAWATHCIII	A961	MTB Plus	Sputum	Negative		Valid	Feb. 1, 2024, 11:31 a.m.
962	Oct. 20, 2023 09:14 AM	KANAWAT HC III	KANAWATHCIII	A962	MTB Plus	Sputum	Positive	Rif Resistance detected	Valid	Feb. 1, 2024, 11:31 a.m.
963	Oct. 20, 2023 09:11 AM	KANAWAT HC III	KANAWATHCIII	A963	MTB Plus	Sputum	Negative		Valid	Feb. 1, 2024, 11:31 a.m.
964	Oct. 19, 2023 10:56 AM	KANAWAT HC III	KANAWATHCIII	A964	MTB Plus	Sputum	Negative		Valid	Feb. 1, 2024, 11:31 a.m.
965	Oct. 19, 2023 10:06 AM	KANAWAT HC III	KANAWATHCIII	A965	MTB Plus	Sputum	Negative		Valid	Feb. 1, 2024, 11:31 a.m.
966	Oct. 19, 2023 09:42 AM	KANAWAT HC III	KANAWATHCIII	A966	MTB Plus	Sputum	Positive	Rif Resistance not detected	Valid	Feb. 1, 2024, 11:31 a.m.
967	Oct. 18, 2023 11:55 AM	KANAWAT HC III	KANAWATHCIII	A967	MTB Plus	Sputum	Negative		Valid	Feb. 1, 2024, 11:31 a.m.
968	Oct. 17, 2023 12:01 PM	KANAWAT HC III	KANAWATHCIII	A968	MTB Plus	Sputum	Negative		Valid	Feb. 1, 2024, 11:31 a.m.
969	Oct. 17, 2023 11:38 AM	KANAWAT HC III	KANAWATHCIII	A969	MTB Plus	Sputum	Negative		Valid	Feb. 1, 2024, 11:31 a.m.
970	Oct. 17, 2023 11:07 AM	KANAWAT HC III	KANAWATHCIII	A970	MTB Plus	Sputum	Negative		Valid	Feb. 1, 2024, 11:31 a.m.
971	Oct. 17, 2023 10:34 AM	KANAWAT HC III	KANAWATHCIII	A971	MTB Plus	Sputum	Negative		Valid	Feb. 1, 2024, 11:31 a.m.
972	Oct. 17, 2023 10:10 AM	KANAWAT HC III	KANAWATHCIII	A972	MTB Plus	Sputum	Negative		Valid	Feb. 1, 2024, 11:31 a.m.
973	Oct. 16, 2023 12:20 PM	KANAWAT HC III	KANAWATHCIII	A973	MTB Plus	Sputum	Negative		Valid	Feb. 1, 2024, 11:31 a.m.
974	Oct. 16, 2023 11:59 AM	KANAWAT HC III	KANAWATHCIII	A974	MTB Plus	Sputum	Negative		Valid	Feb. 1, 2024, 11:31 a.m.
975	Oct. 16, 2023 10:23 AM	KANAWAT HC III	KANAWATHCIII	A975	MTB Plus	Sputum	Positive	Rif Resistance not detected	Valid	Feb. 1, 2024, 11:31 a.m.
976	Oct. 16, 2023 09:54 AM	KANAWAT HC III	KANAWATHCIII	A976	MTB Plus	Sputum	Negative		Valid	Feb. 1, 2024, 11:31 a.m.
977	Oct. 14, 2023 11:36 AM	KANAWAT HC III	KANAWATHCIII	A977	MTB Plus	Sputum	Negative		Valid	Feb. 1, 2024, 11:31 a.m.
978	Oct. 14, 2023 11:11 AM	KANAWAT HC III	KANAWATHCIII	A978	MTB Plus	Sputum	Negative		Valid	Feb. 1, 2024, 11:31 a.m.
979	Oct. 12, 2023 12:45 PM	KANAWAT HC III	KANAWATHCIII	A979	MTB Plus	Sputum	Negative		Valid	Feb. 1, 2024, 11:31 a.m.
980	June 28, 2023 10:09 AM	KANAWAT HC III	KANAWATHCIII	A980	MTB Plus	Sputum	Negative		Valid	Feb. 1, 2024, 11:31 a.m.
981	Jan. 31, 2024 17:13 PM	OMUGO HC IV	OMUGOHCIV	A981	MTB Plus	Sputum	Negative		Valid	Feb. 1, 2024, 10:22 a.m.
982	Feb. 1, 2024 09:37 AM	NAGONGERA HC IV	NAGONGERAHCIV	A982	MTB Plus	Sputum	No result		Invalid	Feb. 1, 2024, 10:17 a.m.
983	Feb. 1, 2024 09:33 AM	NAGONGERA HC IV	NAGONGERAHCIV	A983	MTB Plus	Sputum	No result		Error-2	Feb. 1, 2024, 10:17 a.m.
984	Jan. 31, 2024 12:14 PM	SHUUKU HC IV	SHUUKUHCIV	A984	MTB Plus	Sputum	No result		Invalid	Feb. 1, 2024, 9:26 a.m.
985	Jan. 31, 2024 12:55 PM	SHUUKU HC IV	SHUUKUHCIV	A985	MTB Plus	Sputum	No result		Invalid	Feb. 1, 2024, 9:25 a.m.
986	Jan. 31, 2024 11:21 AM	SHUUKU HC IV	SHUUKUHCIV	A986	MTB Plus	Sputum	No result		Invalid	Feb. 1, 2024, 9:25 a.m.
987	Jan. 31, 2024 10:45 AM	SHUUKU HC IV	SHUUKUHCIV	A987	MTB Plus	Sputum	Negative		Valid	Feb. 1, 2024, 9:25 a.m.
988	Jan. 30, 2024 14:12 PM	SHUUKU HC IV	SHUUKUHCIV	A988	MTB Plus	Sputum	No result		Invalid	Feb. 1, 2024, 9:25 a.m.
989	Jan. 30, 2024 10:13 AM	SHUUKU HC IV	SHUUKUHCIV	A989	MTB Plus	Sputum	Negative		Valid	Feb. 1, 2024, 9:25 a.m.
990	Jan. 30, 2024 10:11 AM	SHUUKU HC IV	SHUUKUHCIV	A990	MTB Plus	Sputum	Negative		Valid	Feb. 1, 2024, 9:25 a.m.
991	Jan. 31, 2024 17:40 PM	ISHONGORORO HC IV	ISHONGOROROHCIV	A991	MTB Plus	Sputum	Negative		Valid	Jan. 31, 2024, 6:27 p.m.
992	Jan. 31, 2024 17:38 PM	ISHONGORORO HC IV	ISHONGOROROHCIV	A992	MTB Plus	Sputum	Negative		Valid	Jan. 31, 2024, 6:27 p.m.
993	Jan. 31, 2024 15:46 PM	OMUGO HC IV	OMUGOHCIV	A993	MTB Plus	Sputum	No result		Invalid	Jan. 31, 2024, 5:08 p.m.
994	Jan. 31, 2024 16:24 PM	RUBUGURI HC IV	Service	A994	MTB Plus	Sputum	Negative		Valid	Jan. 31, 2024, 5:07 p.m.
995	Jan. 31, 2024 15:26 PM	RUBUGURI HC IV	Service	A995	MTB Plus	Sputum	Negative		Valid	Jan. 31, 2024, 4:10 p.m.
996	Jan. 31, 2024 15:26 PM	RUBUGURI HC IV	Service	A996	MTB Plus	Sputum	Negative		Valid	Jan. 31, 2024, 4:10 p.m.
997	Jan. 31, 2024 14:49 PM	RUBUGURI HC IV	Service	A997	MTB Plus	Sputum	Negative		Valid	Jan. 31, 2024, 3:57 p.m.
998	Jan. 31, 2024 14:35 PM	RUBUGURI HC IV	Service	A998	MTB Plus	Sputum	Negative		Valid	Jan. 31, 2024, 3:57 p.m.
999	Jan. 31, 2024 13:04 PM	RUBUGURI HC IV	Service	A999	MTB Plus	Sputum	Negative		Valid	Jan. 31, 2024, 3:57 p.m.
1000	Jan. 31, 2024 12:51 PM	RUBUGURI HC IV	Service	A1000	MTB Plus	BLANK Ext	Negative		Valid	Jan. 31, 2024, 3:57 p.m.
1001	Jan. 31, 2024 14:45 PM	BUKUKU HC IV	BukukuLab	A1001	MTB Plus	Sputum	Negative		Valid	Jan. 31, 2024, 3:30 p.m.
1002	Jan. 31, 2024 13:52 PM	BUKUKU HC IV	BukukuLab	A1002	MTB Plus	Sputum	Negative		Valid	Jan. 31, 2024, 2:39 p.m.
1003	Jan. 31, 2024 14:05 PM	NANKOMA HC IV	NankomaLab	A1003	MTB Plus	Sputum	Negative		Valid	Jan. 31, 2024, 2:31 p.m.
1004	Jan. 31, 2024 12:53 PM	NANKOMA HC IV	NankomaLab	A1004	MTB Plus	Sputum	Negative		Valid	Jan. 31, 2024, 1:25 p.m.
1005	Jan. 31, 2024 11:58 AM	BIISO HC IV	NTRL	A1005	MTB Plus	Sputum	Negative		Valid	Jan. 31, 2024, 12:43 p.m.
1006	Jan. 31, 2024 11:51 AM	BIISO HC IV	NTRL	A1006	MTB Plus	Sputum	Negative		Valid	Jan. 31, 2024, 12:43 p.m.
1007	Jan. 31, 2024 10:48 AM	BIISO HC IV	NTRL	A1007	MTB Plus	Sputum	Negative		Valid	Jan. 31, 2024, 11:53 a.m.
1008	Jan. 31, 2024 11:01 AM	BIISO HC IV	NTRL	A1008	MTB Plus	Sputum	Negative		Valid	Jan. 31, 2024, 11:53 a.m.
1009	Jan. 31, 2024 10:54 AM	RUBUGURI HC IV	Service	A1009	MTB Plus	BLANK Ext	Negative		Valid	Jan. 31, 2024, 11:41 a.m.
1010	Jan. 31, 2024 10:50 AM	RUBUGURI HC IV	Service	A1010	MTB Plus	BLANK Ext	No result		Invalid	Jan. 31, 2024, 11:41 a.m.
1011	Jan. 26, 2024 15:14 PM	RUBUGURI HC IV	RUBUGURIHCIV	A1011	MTB Plus	Sputum	Negative		Valid	Jan. 31, 2024, 10:12 a.m.
1012	Jan. 26, 2024 15:01 PM	RUBUGURI HC IV	RUBUGURIHCIV	A1012	MTB Plus	Sputum	No result		Invalid	Jan. 31, 2024, 10:12 a.m.
1013	Jan. 26, 2024 14:03 PM	RUBUGURI HC IV	RUBUGURIHCIV	A1013	MTB Plus	Sputum	Negative		Valid	Jan. 31, 2024, 10:12 a.m.
1014	Jan. 30, 2024 22:34 PM	OMUGO HC IV	OMUGOHCIV	A1014	MTB Plus	Sputum	Negative		Valid	Jan. 30, 2024, 11:23 p.m.
1015	Jan. 30, 2024 22:08 PM	OMUGO HC IV	OMUGOHCIV	A1015	MTB Plus	Sputum	Positive	Indeterminate	Valid	Jan. 30, 2024, 10:52 p.m.
1016	Jan. 30, 2024 21:46 PM	OMUGO HC IV	OMUGOHCIV	A1016	MTB Plus	Sputum	Negative		Valid	Jan. 30, 2024, 10:32 p.m.
1017	Jan. 30, 2024 21:18 PM	OMUGO HC IV	OMUGOHCIV	A1017	MTB Plus	Blood	Negative		Valid	Jan. 30, 2024, 10:03 p.m.
1018	Jan. 30, 2024 20:56 PM	OMUGO HC IV	OMUGOHCIV	A1018	MTB Plus	Sputum	Negative		Valid	Jan. 30, 2024, 9:43 p.m.
1019	Jan. 30, 2024 19:28 PM	OMUGO HC IV	OMUGOHCIV	A1019	MTB Plus	Sputum	Negative		Valid	Jan. 30, 2024, 8:53 p.m.
1020	Jan. 30, 2024 19:10 PM	OMUGO HC IV	OMUGOHCIV	A1020	MTB Plus	Sputum	Negative		Valid	Jan. 30, 2024, 8:52 p.m.
1021	Jan. 30, 2024 18:40 PM	OMUGO HC IV	OMUGOHCIV	A1021	MTB Plus	Sputum	Negative		Valid	Jan. 30, 2024, 7:25 p.m.
1022	Jan. 30, 2024 18:20 PM	OMUGO HC IV	OMUGOHCIV	A1022	MTB Plus	Sputum	Negative		Valid	Jan. 30, 2024, 7:04 p.m.
1023	Jan. 30, 2024 17:51 PM	OMUGO HC IV	OMUGOHCIV	A1023	MTB Plus	Blood	Negative		Valid	Jan. 30, 2024, 6:38 p.m.
1024	Jan. 30, 2024 17:30 PM	OMUGO HC IV	OMUGOHCIV	A1024	MTB Plus	Sputum	Negative		Valid	Jan. 30, 2024, 6:19 p.m.
1025	Jan. 30, 2024 16:40 PM	OMUGO HC IV	OMUGOHCIV	A1025	MTB Plus	Sputum	Negative		Valid	Jan. 30, 2024, 5:27 p.m.
1026	Jan. 30, 2024 16:05 PM	BUKUKU HC IV	BukukuLab	A1026	MTB Plus	Sputum	Negative		Valid	Jan. 30, 2024, 4:55 p.m.
1027	Jan. 30, 2024 15:06 PM	BUKUKU HC IV	BukukuLab	A1027	MTB Plus	Sputum	Negative		Valid	Jan. 30, 2024, 3:50 p.m.
1028	Jan. 30, 2024 13:17 PM	OMUGO HC IV	OMUGOHCIV	A1028	MTB Plus	Sputum	Negative		Valid	Jan. 30, 2024, 2:28 p.m.
1029	Jan. 30, 2024 13:24 PM	ISHONGORORO HC IV	ISHONGOROROHCIV	A1029	MTB Plus	Sputum	No result		Invalid	Jan. 30, 2024, 2:14 p.m.
1030	Jan. 30, 2024 13:19 PM	ISHONGORORO HC IV	ISHONGOROROHCIV	A1030	MTB Plus	Sputum	Negative		Valid	Jan. 30, 2024, 2:13 p.m.
1031	Jan. 30, 2024 13:22 PM	BIISO HC IV	BiisoLab	A1031	MTB Plus	Sputum	Negative		Valid	Jan. 30, 2024, 2:08 p.m.
1032	Jan. 30, 2024 13:21 PM	NANKOMA HC IV	NankomaLab	A1032	MTB Plus	Sputum	Negative		Valid	Jan. 30, 2024, 2:04 p.m.
1033	Jan. 30, 2024 13:10 PM	NANKOMA HC IV	NankomaLab	A1033	MTB Plus	Sputum	Negative		Valid	Jan. 30, 2024, 2:04 p.m.
1034	Jan. 30, 2024 12:56 PM	BIISO HC IV	BiisoLab	A1034	MTB Plus	Sputum	Negative		Valid	Jan. 30, 2024, 1:45 p.m.
1035	Jan. 30, 2024 12:23 PM	NANKOMA HC IV	NankomaLab	A1035	MTB Plus	Sputum	Positive	Rif Resistance not detected	Valid	Jan. 30, 2024, 1:03 p.m.
1036	Jan. 30, 2024 12:17 PM	ISHONGORORO HC IV	ISHONGOROROHCIV	A1036	MTB Plus	Sputum	Negative		Valid	Jan. 30, 2024, 1:02 p.m.
1037	Jan. 30, 2024 12:14 PM	BIISO HC IV	BiisoLab	A1037	MTB Plus	Sputum	Negative		Valid	Jan. 30, 2024, 12:59 p.m.
1038	Jan. 30, 2024 12:06 PM	BIISO HC IV	BiisoLab	A1038	MTB Plus	Sputum	Negative		Valid	Jan. 30, 2024, 12:53 p.m.
1039	Jan. 30, 2024 11:43 AM	ISHONGORORO HC IV	ISHONGOROROHCIV	A1039	MTB Plus	Sputum	No result		Invalid	Jan. 30, 2024, 12:28 p.m.
1040	Jan. 30, 2024 11:41 AM	BUKUKU HC IV	BukukuLab	A1040	MTB Plus	Sputum	Negative		Valid	Jan. 30, 2024, 12:24 p.m.
1041	Jan. 30, 2024 11:10 AM	BIISO HC IV	BiisoLab	A1041	MTB Plus	Sputum	No result		Invalid	Jan. 30, 2024, 12:12 p.m.
1042	Jan. 30, 2024 09:12 AM	NAGONGERA HC IV	NAGONGERAHCIV	A1042	MTB RIF	Sputum	No result		Error-8	Jan. 30, 2024, 11:50 a.m.
1043	Jan. 30, 2024 10:46 AM	BIISO HC IV	BiisoLab	A1043	MTB Plus	Sputum	Negative		Valid	Jan. 30, 2024, 11:34 a.m.
1044	Jan. 30, 2024 10:42 AM	ISHONGORORO HC IV	ISHONGOROROHCIV	A1044	MTB Plus	Sputum	No result		Error-3	Jan. 30, 2024, 11:27 a.m.
1045	Jan. 30, 2024 10:11 AM	ISHONGORORO HC IV	ISHONGOROROHCIV	A1045	MTB Plus	Sputum	No result		Invalid	Jan. 30, 2024, 11:20 a.m.
1046	Jan. 29, 2024 16:26 PM	BUKUKU HC IV	BukukuLab	A1046	MTB Plus	Sputum	Negative		Valid	Jan. 30, 2024, 10:44 a.m.
1047	Jan. 30, 2024 09:52 AM	ISHONGORORO HC IV	ISHONGOROROHCIV	A1047	MTB Plus	Sputum	No result		Invalid	Jan. 30, 2024, 10:37 a.m.
1048	Jan. 30, 2024 09:25 AM	ISHONGORORO HC IV	ISHONGOROROHCIV	A1048	MTB Plus	Sputum	No result		Invalid	Jan. 30, 2024, 10:10 a.m.
1049	Jan. 30, 2024 09:21 AM	SHUUKU HC IV	SHUUKUHCIV	A1049	MTB Plus	Sputum	Negative		Valid	Jan. 30, 2024, 10:08 a.m.
1050	Jan. 30, 2024 09:52 AM	SHUUKU HC IV	SHUUKUHCIV	A1050	MTB Plus	Sputum	No result		Error-1	Jan. 30, 2024, 10:08 a.m.
1051	Jan. 26, 2024 14:12 PM	SHUUKU HC IV	SHUUKUHCIV	A1051	MTB Plus	Sputum	Negative		Valid	Jan. 30, 2024, 10:08 a.m.
1052	Jan. 26, 2024 13:43 PM	SHUUKU HC IV	SHUUKUHCIV	A1052	MTB Plus	Sputum	Negative		Valid	Jan. 30, 2024, 10:08 a.m.
1053	Jan. 30, 2024 08:58 AM	ISHONGORORO HC IV	ISHONGOROROHCIV	A1053	MTB Plus	Sputum	No result		Invalid	Jan. 30, 2024, 9:49 a.m.
1054	Jan. 29, 2024 16:39 PM	ISHONGORORO HC IV	ISHONGOROROHCIV	A1054	MTB Plus	Sputum	No result		Invalid	Jan. 30, 2024, 8:14 a.m.
1055	Jan. 29, 2024 15:43 PM	ISHONGORORO HC IV	ISHONGOROROHCIV	A1055	MTB Plus	Sputum	Negative		Valid	Jan. 29, 2024, 4:38 p.m.
1056	Jan. 29, 2024 15:39 PM	ISHONGORORO HC IV	ISHONGOROROHCIV	A1056	MTB Plus	Sputum	Negative		Valid	Jan. 29, 2024, 4:38 p.m.
1057	Jan. 29, 2024 15:46 PM	RUTEETE HC III	Service	A1057	MTB Plus	Sputum	Negative		Valid	Jan. 29, 2024, 4:30 p.m.
1058	Jan. 29, 2024 14:47 PM	NAGONGERA HC IV	NAGONGERAHCIV	A1058	MTB Plus	Sputum	No result		Invalid	Jan. 29, 2024, 4:05 p.m.
1059	Jan. 29, 2024 15:04 PM	NAGONGERA HC IV	NAGONGERAHCIV	A1059	MTB Plus	Sputum	Positive	Indeterminate	Valid	Jan. 29, 2024, 4:05 p.m.
1060	Jan. 29, 2024 14:59 PM	RUTEETE HC III	Service	A1060	MTB Plus	BLANK Ext	Negative		Valid	Jan. 29, 2024, 3:47 p.m.
1061	Jan. 29, 2024 14:54 PM	RUTEETE HC III	Service	A1061	MTB Plus	BLANK Ext	Negative		Valid	Jan. 29, 2024, 3:40 p.m.
1062	Jan. 29, 2024 14:06 PM	ISHONGORORO HC IV	ISHONGOROROHCIV	A1062	MTB Plus	Sputum	Negative		Valid	Jan. 29, 2024, 3:31 p.m.
1063	Jan. 29, 2024 14:39 PM	NANKOMA HC IV	NankomaLab	A1063	MTB Plus	Sputum	Negative		Valid	Jan. 29, 2024, 3:01 p.m.
1064	Jan. 29, 2024 14:17 PM	BUKUKU HC IV	BukukuLab	A1064	MTB Plus	Sputum	Negative		Valid	Jan. 29, 2024, 3:01 p.m.
1065	Jan. 29, 2024 13:46 PM	ISHONGORORO HC IV	ISHONGOROROHCIV	A1065	MTB Plus	Sputum	No result		Invalid	Jan. 29, 2024, 2:54 p.m.
1066	Jan. 9, 2024 14:37 PM	NAGONGERA HC IV	NAGONGERAHCIV	A1066	MTB Plus	Sputum	No result		Invalid	Jan. 29, 2024, 2:50 p.m.
1067	Jan. 9, 2024 14:05 PM	NAGONGERA HC IV	NAGONGERAHCIV	A1067	MTB Plus	Sputum	No result		Invalid	Jan. 29, 2024, 2:50 p.m.
1068	Jan. 9, 2024 13:41 PM	NAGONGERA HC IV	NAGONGERAHCIV	A1068	MTB Plus	Sputum	No result		Invalid	Jan. 29, 2024, 2:50 p.m.
1069	Jan. 9, 2024 13:09 PM	NAGONGERA HC IV	NAGONGERAHCIV	A1069	MTB Plus	Sputum	No result		Invalid	Jan. 29, 2024, 2:50 p.m.
1070	Jan. 6, 2024 12:07 PM	NAGONGERA HC IV	NAGONGERAHCIV	A1070	MTB Plus	Sputum	Positive	Rif Resistance not detected	Valid	Jan. 29, 2024, 2:50 p.m.
1071	Jan. 6, 2024 11:51 AM	NAGONGERA HC IV	NAGONGERAHCIV	A1071	MTB Plus	Sputum	Negative		Valid	Jan. 29, 2024, 2:50 p.m.
1072	Jan. 4, 2024 11:01 AM	NAGONGERA HC IV	NAGONGERAHCIV	A1072	MTB Plus	Sputum	Negative		Valid	Jan. 29, 2024, 2:50 p.m.
1073	Jan. 4, 2024 10:27 AM	NAGONGERA HC IV	NAGONGERAHCIV	A1073	MTB Plus	Sputum	No result		Invalid	Jan. 29, 2024, 2:50 p.m.
1074	Dec. 16, 2023 14:52 PM	NAGONGERA HC IV	NAGONGERAHCIV	A1074	MTB Plus	Sputum	Negative		Valid	Jan. 29, 2024, 2:50 p.m.
1075	Dec. 16, 2023 14:19 PM	NAGONGERA HC IV	NAGONGERAHCIV	A1075	MTB Plus	Sputum	Negative		Valid	Jan. 29, 2024, 2:50 p.m.
1076	Dec. 16, 2023 13:45 PM	NAGONGERA HC IV	NAGONGERAHCIV	A1076	MTB Plus	Sputum	Negative		Valid	Jan. 29, 2024, 2:50 p.m.
1077	Dec. 16, 2023 13:24 PM	NAGONGERA HC IV	NAGONGERAHCIV	A1077	MTB Plus	Sputum	Negative		Valid	Jan. 29, 2024, 2:50 p.m.
1078	Dec. 16, 2023 12:48 PM	NAGONGERA HC IV	NAGONGERAHCIV	A1078	MTB Plus	Swab	Negative		Valid	Jan. 29, 2024, 2:50 p.m.
1079	Dec. 16, 2023 12:33 PM	NAGONGERA HC IV	NAGONGERAHCIV	A1079	MTB Plus	Sputum	Negative		Valid	Jan. 29, 2024, 2:50 p.m.
1080	Dec. 16, 2023 11:58 AM	NAGONGERA HC IV	NAGONGERAHCIV	A1080	MTB Plus	Swab	Negative		Valid	Jan. 29, 2024, 2:50 p.m.
1081	Dec. 16, 2023 11:31 AM	NAGONGERA HC IV	NAGONGERAHCIV	A1081	MTB Plus	Swab	No result		Error-5	Jan. 29, 2024, 2:50 p.m.
1082	Dec. 16, 2023 11:08 AM	NAGONGERA HC IV	NAGONGERAHCIV	A1082	MTB Plus	Swab	No result		Invalid	Jan. 29, 2024, 2:50 p.m.
1083	Dec. 6, 2023 12:39 PM	NAGONGERA HC IV	NAGONGERAHCIV	A1083	MTB Plus	BLANK Ext	Negative		Valid	Jan. 29, 2024, 2:50 p.m.
1084	Dec. 6, 2023 12:38 PM	NAGONGERA HC IV	NAGONGERAHCIV	A1084	MTB Plus	BLANK Ext	Negative		Valid	Jan. 29, 2024, 2:50 p.m.
1085	Dec. 6, 2023 11:25 AM	NAGONGERA HC IV	Service	A1085	MTB Plus	BLANK Ext	No result		Invalid	Jan. 29, 2024, 2:50 p.m.
1086	Dec. 6, 2023 11:22 AM	NAGONGERA HC IV	Service	A1086	MTB Plus	BLANK Ext	No result		Invalid	Jan. 29, 2024, 2:50 p.m.
1087	Nov. 27, 2023 01:10 AM	NAGONGERA HC IV	NAG	A1087	MTB Plus	Sputum	Negative		Valid	Jan. 29, 2024, 2:50 p.m.
1088	Nov. 27, 2023 00:26 AM	NAGONGERA HC IV	NAG	A1088	MTB Plus	Sputum	Negative		Valid	Jan. 29, 2024, 2:50 p.m.
1089	Nov. 27, 2023 00:19 AM	NAGONGERA HC IV	NAG	A1089	MTB Plus	Sputum	Negative		Valid	Jan. 29, 2024, 2:50 p.m.
1090	Nov. 26, 2023 21:37 PM	NAGONGERA HC IV	NAG	A1090	MTB Plus	Sputum	Negative		Valid	Jan. 29, 2024, 2:50 p.m.
1091	Nov. 26, 2023 20:55 PM	NAGONGERA HC IV	NAG	A1091	MTB Plus	Sputum	Negative		Valid	Jan. 29, 2024, 2:50 p.m.
1092	Nov. 26, 2023 20:53 PM	NAGONGERA HC IV	NAG	A1092	MTB Plus	Sputum	Negative		Valid	Jan. 29, 2024, 2:50 p.m.
1093	Nov. 26, 2023 01:21 AM	NAGONGERA HC IV	NAG	A1093	MTB Plus	Sputum	Negative		Valid	Jan. 29, 2024, 2:50 p.m.
1094	Nov. 26, 2023 01:18 AM	NAGONGERA HC IV	NAG	A1094	MTB Plus	Sputum	Negative		Valid	Jan. 29, 2024, 2:50 p.m.
1095	Nov. 26, 2023 00:26 AM	NAGONGERA HC IV	NAG	A1095	MTB Plus	Sputum	Negative		Valid	Jan. 29, 2024, 2:50 p.m.
1096	Nov. 26, 2023 00:19 AM	NAGONGERA HC IV	NAG	A1096	MTB Plus	Sputum	Negative		Valid	Jan. 29, 2024, 2:50 p.m.
1097	Nov. 25, 2023 23:38 PM	NAGONGERA HC IV	NAG	A1097	MTB Plus	Sputum	Negative		Valid	Jan. 29, 2024, 2:50 p.m.
1098	Nov. 25, 2023 22:49 PM	NAGONGERA HC IV	NAG	A1098	MTB Plus	Sputum	Negative		Valid	Jan. 29, 2024, 2:50 p.m.
1099	Nov. 25, 2023 22:27 PM	NAGONGERA HC IV	NAG	A1099	MTB Plus	Sputum	Positive	Indeterminate	Valid	Jan. 29, 2024, 2:50 p.m.
1100	Nov. 21, 2023 23:04 PM	NAGONGERA HC IV	NAG	A1100	MTB Plus	Sputum	Negative		Valid	Jan. 29, 2024, 2:50 p.m.
1101	Nov. 21, 2023 22:31 PM	NAGONGERA HC IV	NAG	A1101	MTB Plus	Sputum	Negative		Valid	Jan. 29, 2024, 2:50 p.m.
1102	Nov. 21, 2023 02:21 AM	NAGONGERA HC IV	NAG	A1102	MTB Plus	Sputum	Negative		Valid	Jan. 29, 2024, 2:50 p.m.
1103	Nov. 21, 2023 01:34 AM	NAGONGERA HC IV	NAG	A1103	MTB Plus	Sputum	Negative		Valid	Jan. 29, 2024, 2:50 p.m.
1104	Nov. 21, 2023 01:08 AM	NAGONGERA HC IV	NAG	A1104	MTB Plus	Sputum	Negative		Valid	Jan. 29, 2024, 2:50 p.m.
1105	Nov. 21, 2023 00:44 AM	NAGONGERA HC IV	NAG	A1105	MTB Plus	Sputum	Negative		Valid	Jan. 29, 2024, 2:50 p.m.
1106	Nov. 21, 2023 00:20 AM	NAGONGERA HC IV	NAG	A1106	MTB Plus	Sputum	Negative		Valid	Jan. 29, 2024, 2:50 p.m.
1107	Nov. 20, 2023 23:55 PM	NAGONGERA HC IV	NAG	A1107	MTB Plus	Sputum	Negative		Valid	Jan. 29, 2024, 2:50 p.m.
1108	Nov. 20, 2023 23:31 PM	NAGONGERA HC IV	NAG	A1108	MTB Plus	Sputum	Negative		Valid	Jan. 29, 2024, 2:50 p.m.
1109	Nov. 20, 2023 23:05 PM	NAGONGERA HC IV	NAG	A1109	MTB Plus	Sputum	Negative		Valid	Jan. 29, 2024, 2:50 p.m.
1110	Nov. 20, 2023 22:39 PM	NAGONGERA HC IV	NAG	A1110	MTB Plus	Sputum	Negative		Valid	Jan. 29, 2024, 2:50 p.m.
1111	Nov. 20, 2023 22:16 PM	NAGONGERA HC IV	NAG	A1111	MTB Plus	Sputum	Negative		Valid	Jan. 29, 2024, 2:50 p.m.
1112	Nov. 18, 2023 22:02 PM	NAGONGERA HC IV	NAG	A1112	MTB Plus	Sputum	Negative		Valid	Jan. 29, 2024, 2:50 p.m.
1113	Nov. 14, 2023 00:59 AM	NAGONGERA HC IV	NAG	A1113	MTB Plus	Sputum	No result		Invalid	Jan. 29, 2024, 2:50 p.m.
1114	Nov. 14, 2023 00:55 AM	NAGONGERA HC IV	NAG	A1114	MTB Plus	Sputum	Negative		Valid	Jan. 29, 2024, 2:50 p.m.
1115	Nov. 14, 2023 00:00 AM	NAGONGERA HC IV	NAG	A1115	MTB Plus	Sputum	Negative		Valid	Jan. 29, 2024, 2:50 p.m.
1116	Nov. 13, 2023 23:49 PM	NAGONGERA HC IV	NAG	A1116	MTB Plus	Sputum	Negative		Valid	Jan. 29, 2024, 2:50 p.m.
1117	Nov. 13, 2023 23:06 PM	NAGONGERA HC IV	NAG	A1117	MTB Plus	Sputum	Negative		Valid	Jan. 29, 2024, 2:50 p.m.
1118	Nov. 13, 2023 23:01 PM	NAGONGERA HC IV	NAG	A1118	MTB Plus	Sputum	Negative		Valid	Jan. 29, 2024, 2:50 p.m.
1119	Nov. 13, 2023 22:17 PM	NAGONGERA HC IV	NAG	A1119	MTB Plus	Sputum	Negative		Valid	Jan. 29, 2024, 2:50 p.m.
1120	Nov. 13, 2023 03:39 AM	NAGONGERA HC IV	NAG	A1120	MTB Plus	Sputum	Negative		Valid	Jan. 29, 2024, 2:50 p.m.
1121	Nov. 13, 2023 03:28 AM	NAGONGERA HC IV	NAG	A1121	MTB Plus	Sputum	Negative		Valid	Jan. 29, 2024, 2:50 p.m.
1122	Nov. 13, 2023 02:50 AM	NAGONGERA HC IV	NAG	A1122	MTB Plus	Sputum	Negative		Valid	Jan. 29, 2024, 2:50 p.m.
1123	Nov. 13, 2023 02:28 AM	NAGONGERA HC IV	NAG	A1123	MTB Plus	Sputum	Negative		Valid	Jan. 29, 2024, 2:50 p.m.
1124	Nov. 13, 2023 02:25 AM	NAGONGERA HC IV	NAG	A1124	MTB Plus	Sputum	No result		Error-1	Jan. 29, 2024, 2:50 p.m.
1125	Nov. 13, 2023 02:00 AM	NAGONGERA HC IV	NAG	A1125	MTB Plus	Sputum	Negative		Valid	Jan. 29, 2024, 2:50 p.m.
1126	Nov. 13, 2023 01:18 AM	NAGONGERA HC IV	NAG	A1126	MTB Plus	Sputum	Negative		Valid	Jan. 29, 2024, 2:50 p.m.
1127	Nov. 13, 2023 00:53 AM	NAGONGERA HC IV	NAG	A1127	MTB Plus	Sputum	Negative		Valid	Jan. 29, 2024, 2:50 p.m.
1128	Nov. 13, 2023 00:26 AM	NAGONGERA HC IV	NAG	A1128	MTB Plus	Sputum	Negative		Valid	Jan. 29, 2024, 2:50 p.m.
1129	Nov. 13, 2023 00:02 AM	NAGONGERA HC IV	NAG	A1129	MTB Plus	Sputum	Negative		Valid	Jan. 29, 2024, 2:50 p.m.
1130	Nov. 12, 2023 23:35 PM	NAGONGERA HC IV	NAG	A1130	MTB Plus	Sputum	Negative		Valid	Jan. 29, 2024, 2:50 p.m.
1131	Nov. 12, 2023 23:09 PM	NAGONGERA HC IV	NAG	A1131	MTB Plus	Sputum	Negative		Valid	Jan. 29, 2024, 2:50 p.m.
1132	Nov. 12, 2023 22:46 PM	NAGONGERA HC IV	NAG	A1132	MTB Plus	Sputum	No result		Invalid	Jan. 29, 2024, 2:50 p.m.
1133	Nov. 12, 2023 04:48 AM	NAGONGERA HC IV	NAG	A1133	MTB Plus	Swab	Negative		Valid	Jan. 29, 2024, 2:50 p.m.
1134	Nov. 12, 2023 04:13 AM	NAGONGERA HC IV	NAG	A1134	MTB Plus	Sputum	Negative		Valid	Jan. 29, 2024, 2:50 p.m.
1135	Nov. 12, 2023 03:47 AM	NAGONGERA HC IV	NAG	A1135	MTB Plus	Sputum	Negative		Valid	Jan. 29, 2024, 2:50 p.m.
1136	Nov. 12, 2023 03:25 AM	NAGONGERA HC IV	NAG	A1136	MTB Plus	Sputum	Negative		Valid	Jan. 29, 2024, 2:50 p.m.
1137	Nov. 12, 2023 03:00 AM	NAGONGERA HC IV	NAG	A1137	MTB Plus	Sputum	Negative		Valid	Jan. 29, 2024, 2:50 p.m.
1138	Nov. 12, 2023 02:29 AM	NAGONGERA HC IV	NAG	A1138	MTB Plus	Sputum	Negative		Valid	Jan. 29, 2024, 2:50 p.m.
1139	Nov. 12, 2023 01:56 AM	NAGONGERA HC IV	NAG	A1139	MTB Plus	Sputum	Negative		Valid	Jan. 29, 2024, 2:50 p.m.
1140	Nov. 12, 2023 01:22 AM	NAGONGERA HC IV	NAG	A1140	MTB Plus	Sputum	Negative		Valid	Jan. 29, 2024, 2:50 p.m.
1141	Nov. 12, 2023 00:57 AM	NAGONGERA HC IV	NAG	A1141	MTB Plus	Sputum	Negative		Valid	Jan. 29, 2024, 2:50 p.m.
1142	Nov. 12, 2023 00:33 AM	NAGONGERA HC IV	NAG	A1142	MTB Plus	Sputum	Negative		Valid	Jan. 29, 2024, 2:50 p.m.
1143	Nov. 11, 2023 23:41 PM	NAGONGERA HC IV	NAG	A1143	MTB Plus	Sputum	Negative		Valid	Jan. 29, 2024, 2:50 p.m.
1144	Nov. 11, 2023 23:12 PM	NAGONGERA HC IV	NAG	A1144	MTB Plus	Sputum	Negative		Valid	Jan. 29, 2024, 2:50 p.m.
1145	Nov. 11, 2023 22:48 PM	NAGONGERA HC IV	NAG	A1145	MTB Plus	Sputum	Negative		Valid	Jan. 29, 2024, 2:50 p.m.
1146	Nov. 11, 2023 22:20 PM	NAGONGERA HC IV	NAG	A1146	MTB Plus	Sputum	No result		Invalid	Jan. 29, 2024, 2:50 p.m.
1147	Nov. 11, 2023 21:57 PM	NAGONGERA HC IV	NAG	A1147	MTB Plus	Sputum	Negative		Valid	Jan. 29, 2024, 2:50 p.m.
1148	Nov. 7, 2023 01:57 AM	NAGONGERA HC IV	NAG	A1148	MTB Plus	Sputum	Negative		Valid	Jan. 29, 2024, 2:50 p.m.
1149	Nov. 7, 2023 00:11 AM	NAGONGERA HC IV	NAG	A1149	MTB Plus	Sputum	Negative		Valid	Jan. 29, 2024, 2:50 p.m.
1150	Nov. 6, 2023 23:55 PM	NAGONGERA HC IV	NAG	A1150	MTB Plus	Sputum	Negative		Valid	Jan. 29, 2024, 2:50 p.m.
1151	Nov. 6, 2023 23:00 PM	NAGONGERA HC IV	NAG	A1151	MTB Plus	Sputum	No result		Invalid	Jan. 29, 2024, 2:50 p.m.
1152	Nov. 6, 2023 22:36 PM	NAGONGERA HC IV	NAG	A1152	MTB Plus	Sputum	Negative		Valid	Jan. 29, 2024, 2:50 p.m.
1153	Oct. 24, 2023 23:20 PM	NAGONGERA HC IV	NAG	A1153	MTB Plus	Sputum	Negative		Valid	Jan. 29, 2024, 2:50 p.m.
1154	Oct. 24, 2023 22:41 PM	NAGONGERA HC IV	NAG	A1154	MTB Plus	Sputum	Negative		Valid	Jan. 29, 2024, 2:50 p.m.
1155	Oct. 24, 2023 22:18 PM	NAGONGERA HC IV	NAG	A1155	MTB Plus	Sputum	Negative		Valid	Jan. 29, 2024, 2:50 p.m.
1156	Oct. 24, 2023 21:53 PM	NAGONGERA HC IV	NAG	A1156	MTB Plus	Sputum	Negative		Valid	Jan. 29, 2024, 2:50 p.m.
1157	Oct. 24, 2023 04:21 AM	NAGONGERA HC IV	NAG	A1157	MTB Plus	Sputum	Negative		Valid	Jan. 29, 2024, 2:50 p.m.
1158	Oct. 24, 2023 03:24 AM	NAGONGERA HC IV	NAG	A1158	MTB Plus	Sputum	Negative		Valid	Jan. 29, 2024, 2:50 p.m.
1159	Oct. 24, 2023 02:38 AM	NAGONGERA HC IV	NAG	A1159	MTB Plus	Sputum	Negative		Valid	Jan. 29, 2024, 2:50 p.m.
1160	Oct. 24, 2023 01:28 AM	NAGONGERA HC IV	NAG	A1160	MTB Plus	Swab	Negative		Valid	Jan. 29, 2024, 2:50 p.m.
1161	Oct. 24, 2023 00:53 AM	NAGONGERA HC IV	NAG	A1161	MTB Plus	Sputum	Negative		Valid	Jan. 29, 2024, 2:50 p.m.
1162	Oct. 24, 2023 00:15 AM	NAGONGERA HC IV	NAG	A1162	MTB Plus	Sputum	Negative		Valid	Jan. 29, 2024, 2:50 p.m.
1163	Oct. 15, 2023 01:18 AM	NAGONGERA HC IV	NAG	A1163	MTB Plus	Sputum	Negative		Valid	Jan. 29, 2024, 2:50 p.m.
1164	Oct. 14, 2023 23:38 PM	NAGONGERA HC IV	NAG	A1164	MTB Plus	Sputum	Positive	Pending RIF Test	Valid	Jan. 29, 2024, 2:50 p.m.
1165	Oct. 5, 2023 05:22 AM	NAGONGERA HC IV	NAG	A1165	MTB Plus	Swab	Negative		Valid	Jan. 29, 2024, 2:50 p.m.
1166	Jan. 29, 2024 13:16 PM	BUKUKU HC IV	BukukuLab	A1166	MTB Plus	Sputum	Negative		Valid	Jan. 29, 2024, 2:22 p.m.
1167	Jan. 29, 2024 12:52 PM	BUKUKU HC IV	BukukuLab	A1167	MTB Plus	Sputum	Negative		Valid	Jan. 29, 2024, 2:22 p.m.
1168	Jan. 29, 2024 13:57 PM	NANKOMA HC IV	NankomaLab	A1168	MTB Plus	Sputum	Positive	Pending RIF Test	Valid	Jan. 29, 2024, 2:19 p.m.
1169	Jan. 29, 2024 13:30 PM	NANKOMA HC IV	NankomaLab	A1169	MTB Plus	Sputum	Negative		Valid	Jan. 29, 2024, 2:09 p.m.
1170	Jan. 29, 2024 13:15 PM	ISHONGORORO HC IV	ISHONGOROROHCIV	A1170	MTB Plus	Sputum	No result		Invalid	Jan. 29, 2024, 2:01 p.m.
1171	Jan. 29, 2024 13:07 PM	NANKOMA HC IV	NankomaLab	A1171	MTB Plus	Sputum	Negative		Valid	Jan. 29, 2024, 1:30 p.m.
1172	Jan. 29, 2024 12:37 PM	ISHONGORORO HC IV	ISHONGOROROHCIV	A1172	MTB Plus	Sputum	No result		Invalid	Jan. 29, 2024, 1:20 p.m.
1173	Jan. 29, 2024 12:13 PM	ISHONGORORO HC IV	ISHONGOROROHCIV	A1173	MTB Plus	Sputum	Negative		Valid	Jan. 29, 2024, 1 p.m.
1174	Jan. 26, 2024 13:29 PM	NANKOMA HC IV	NankomaLab	A1174	MTB Plus	Sputum	Negative		Valid	Jan. 26, 2024, 1:53 p.m.
1175	Jan. 26, 2024 13:08 PM	BIISO HC IV	BiisoLab	A1175	MTB Plus	Sputum	Negative		Valid	Jan. 26, 2024, 1:52 p.m.
1176	Jan. 26, 2024 12:55 PM	SHUUKU HC IV	SHUUKUHCIV	A1176	MTB Plus	Sputum	Negative		Valid	Jan. 26, 2024, 1:41 p.m.
1177	Jan. 26, 2024 12:56 PM	BIISO HC IV	BiisoLab	A1177	MTB Plus	Sputum	Negative		Valid	Jan. 26, 2024, 1:40 p.m.
1178	Jan. 26, 2024 12:32 PM	RUBUGURI HC IV	RUBUGURIHCIV	A1178	MTB Plus	Sputum	No result		Invalid	Jan. 26, 2024, 1:21 p.m.
1179	Jan. 26, 2024 12:36 PM	RUBUGURI HC IV	RUBUGURIHCIV	A1179	MTB Plus	Sputum	Negative		Valid	Jan. 26, 2024, 1:21 p.m.
1180	Jan. 26, 2024 12:29 PM	SHUUKU HC IV	SHUUKUHCIV	A1180	MTB Plus	Sputum	Negative		Valid	Jan. 26, 2024, 1:15 p.m.
1181	Jan. 26, 2024 12:21 PM	BIISO HC IV	BiisoLab	A1181	MTB Plus	Sputum	Negative		Valid	Jan. 26, 2024, 1:07 p.m.
1182	Jan. 26, 2024 12:36 PM	NANKOMA HC IV	NankomaLab	A1182	MTB Plus	Sputum	Negative		Valid	Jan. 26, 2024, 1:03 p.m.
1183	Jan. 26, 2024 12:40 PM	NANKOMA HC IV	NankomaLab	A1183	MTB Plus	Sputum	Negative		Valid	Jan. 26, 2024, 1:03 p.m.
1184	Jan. 16, 2024 12:11 PM	NANKOMA HC IV	NankomaLab	A1184	MTB Plus	Sputum	Negative		Valid	Jan. 26, 2024, 1:03 p.m.
1185	Jan. 26, 2024 12:10 PM	BIISO HC IV	BiisoLab	A1185	MTB Plus	Sputum	Negative		Valid	Jan. 26, 2024, 12:54 p.m.
1186	Jan. 26, 2024 11:49 AM	RUBUGURI HC IV	RUBUGURIHCIV	A1186	MTB Plus	BLANK Ext	Negative		Valid	Jan. 26, 2024, 12:33 p.m.
1187	Jan. 26, 2024 11:44 AM	RUBUGURI HC IV	RUBUGURIHCIV	A1187	MTB Plus	BLANK Ext	Negative		Valid	Jan. 26, 2024, 12:29 p.m.
1188	Jan. 26, 2024 11:33 AM	SHUUKU HC IV	SHUUKUHCIV	A1188	MTB Plus	Sputum	Negative		Valid	Jan. 26, 2024, 12:26 p.m.
1189	Jan. 26, 2024 11:02 AM	SHUUKU HC IV	SHUUKUHCIV	A1189	MTB Plus	Sputum	Negative		Valid	Jan. 26, 2024, 12:26 p.m.
1190	Dec. 20, 2023 12:57 PM	SHUUKU HC IV	SHUUKUHCIV	A1190	MTB Plus	Sputum	Negative		Valid	Jan. 26, 2024, 12:26 p.m.
1191	Nov. 13, 2023 15:15 PM	SHUUKU HC IV	SHUUKUHCIV	A1191	MTB Plus	Sputum	Negative		Valid	Jan. 26, 2024, 12:26 p.m.
1192	Nov. 13, 2023 14:49 PM	SHUUKU HC IV	SHUUKUHCIV	A1192	MTB Plus	Sputum	Negative		Valid	Jan. 26, 2024, 12:26 p.m.
1193	Nov. 13, 2023 14:18 PM	SHUUKU HC IV	SHUUKUHCIV	A1193	MTB Plus	Sputum	Negative		Valid	Jan. 26, 2024, 12:26 p.m.
1194	Nov. 13, 2023 13:46 PM	SHUUKU HC IV	SHUUKUHCIV	A1194	MTB Plus	Sputum	Negative		Valid	Jan. 26, 2024, 12:26 p.m.
1195	Nov. 10, 2023 13:39 PM	SHUUKU HC IV	SHUUKUHCIV	A1195	MTB Plus	Sputum	Negative		Valid	Jan. 26, 2024, 12:26 p.m.
1196	Nov. 10, 2023 12:41 PM	SHUUKU HC IV	SHUUKUHCIV	A1196	MTB Plus	Sputum	Negative		Valid	Jan. 26, 2024, 12:26 p.m.
1197	Nov. 10, 2023 12:39 PM	SHUUKU HC IV	SHUUKUHCIV	A1197	MTB Plus	Sputum	Negative		Valid	Jan. 26, 2024, 12:26 p.m.
1198	Nov. 9, 2023 12:21 PM	SHUUKU HC IV	SHUUKUHCIV	A1198	MTB Plus	Sputum	No result		Invalid	Jan. 26, 2024, 12:26 p.m.
1199	Nov. 9, 2023 10:01 AM	SHUUKU HC IV	SHUUKUHCIV	A1199	MTB Plus	Sputum	Negative		Valid	Jan. 26, 2024, 12:26 p.m.
1200	Nov. 9, 2023 09:59 AM	SHUUKU HC IV	SHUUKUHCIV	A1200	MTB Plus	Sputum	Negative		Valid	Jan. 26, 2024, 12:26 p.m.
1201	Nov. 9, 2023 09:11 AM	SHUUKU HC IV	SHUUKUHCIV	A1201	MTB Plus	Sputum	Negative		Valid	Jan. 26, 2024, 12:26 p.m.
1202	Nov. 9, 2023 09:08 AM	SHUUKU HC IV	SHUUKUHCIV	A1202	MTB Plus	Sputum	Negative		Valid	Jan. 26, 2024, 12:26 p.m.
1203	Nov. 6, 2023 14:51 PM	SHUUKU HC IV	SHUUKUHCIV	A1203	MTB Plus	Sputum	Negative		Valid	Jan. 26, 2024, 12:26 p.m.
1204	Nov. 6, 2023 09:41 AM	SHUUKU HC IV	SHUUKUHCIV	A1204	MTB Plus	Sputum	Negative		Valid	Jan. 26, 2024, 12:26 p.m.
1205	Nov. 6, 2023 09:08 AM	SHUUKU HC IV	SHUUKUHCIV	A1205	MTB Plus	Sputum	Negative		Valid	Jan. 26, 2024, 12:26 p.m.
1206	Nov. 2, 2023 13:48 PM	SHUUKU HC IV	SHUUKUHCIV	A1206	MTB Plus	Sputum	Negative		Valid	Jan. 26, 2024, 12:26 p.m.
1207	Nov. 2, 2023 13:46 PM	SHUUKU HC IV	SHUUKUHCIV	A1207	MTB Plus	Sputum	Negative		Valid	Jan. 26, 2024, 12:26 p.m.
1208	Nov. 2, 2023 11:53 AM	SHUUKU HC IV	SHUUKUHCIV	A1208	MTB Plus	Sputum	Negative		Valid	Jan. 26, 2024, 12:26 p.m.
1209	Nov. 2, 2023 11:51 AM	SHUUKU HC IV	SHUUKUHCIV	A1209	MTB Plus	Sputum	Negative		Valid	Jan. 26, 2024, 12:26 p.m.
1210	Oct. 30, 2023 13:53 PM	SHUUKU HC IV	SHUUKUHCIV	A1210	MTB Plus	Sputum	Negative		Valid	Jan. 26, 2024, 12:26 p.m.
1211	Oct. 30, 2023 13:24 PM	SHUUKU HC IV	SHUUKUHCIV	A1211	MTB Plus	Sputum	Negative		Valid	Jan. 26, 2024, 12:26 p.m.
1212	Oct. 30, 2023 12:27 PM	SHUUKU HC IV	SHUUKUHCIV	A1212	MTB Plus	Sputum	Negative		Valid	Jan. 26, 2024, 12:26 p.m.
1213	Oct. 30, 2023 12:24 PM	SHUUKU HC IV	SHUUKUHCIV	A1213	MTB Plus	Sputum	Negative		Valid	Jan. 26, 2024, 12:26 p.m.
1214	Oct. 30, 2023 11:19 AM	SHUUKU HC IV	SHUUKUHCIV	A1214	MTB Plus	Sputum	Negative		Valid	Jan. 26, 2024, 12:26 p.m.
1215	Oct. 30, 2023 08:31 AM	SHUUKU HC IV	SHUUKUHCIV	A1215	MTB Plus	Sputum	Negative		Valid	Jan. 26, 2024, 12:26 p.m.
1216	Oct. 28, 2023 16:48 PM	SHUUKU HC IV	SHUUKUHCIV	A1216	MTB Plus	Sputum	Negative		Valid	Jan. 26, 2024, 12:26 p.m.
1217	July 13, 2023 12:34 PM	SHUUKU HC IV	SHUUKUHCIV	A1217	MTB Plus	Sputum	Negative		Valid	Jan. 26, 2024, 12:26 p.m.
1218	July 12, 2023 16:02 PM	SHUUKU HC IV	SHUUKUHCIV	A1218	MTB Plus	Sputum	No result		Invalid	Jan. 26, 2024, 12:26 p.m.
1219	July 8, 2023 10:03 AM	SHUUKU HC IV	SHUUKUHCIV	A1219	MTB Plus	Sputum	Negative		Valid	Jan. 26, 2024, 12:26 p.m.
1220	June 28, 2023 15:38 PM	SHUUKU HC IV	SHUUKUHCIV	A1220	MTB Plus	Sputum	No result		Error-5	Jan. 26, 2024, 12:26 p.m.
1221	April 14, 2023 08:27 AM	SHUUKU HC IV	SHUUKUHCIV	A1221	MTB Plus	Sputum	Negative		Valid	Jan. 26, 2024, 12:26 p.m.
1222	April 13, 2023 10:15 AM	SHUUKU HC IV	SHUUKUHCIV	A1222	MTB Plus	Sputum	Negative		Valid	Jan. 26, 2024, 12:26 p.m.
1223	April 13, 2023 10:12 AM	SHUUKU HC IV	SHUUKUHCIV	A1223	MTB Plus	Sputum	Negative		Valid	Jan. 26, 2024, 12:26 p.m.
1224	April 6, 2023 11:06 AM	SHUUKU HC IV	SHUUKUHCIV	A1224	MTB Plus	Sputum	Negative		Valid	Jan. 26, 2024, 12:26 p.m.
1225	April 6, 2023 10:43 AM	SHUUKU HC IV	SHUUKUHCIV	A1225	MTB Plus	Sputum	Negative		Valid	Jan. 26, 2024, 12:26 p.m.
1226	April 6, 2023 09:58 AM	SHUUKU HC IV	SHUUKUHCIV	A1226	MTB Plus	Sputum	Negative		Valid	Jan. 26, 2024, 12:26 p.m.
1227	April 6, 2023 09:53 AM	SHUUKU HC IV	SHUUKUHCIV	A1227	MTB Plus	Sputum	Negative		Valid	Jan. 26, 2024, 12:26 p.m.
1228	April 4, 2023 16:13 PM	SHUUKU HC IV	SHUUKUHCIV	A1228	MTB Plus	Sputum	Negative		Valid	Jan. 26, 2024, 12:26 p.m.
1229	Jan. 26, 2024 11:36 AM	BIISO HC IV	BiisoLab	A1229	MTB Plus	Sputum	Negative		Valid	Jan. 26, 2024, 12:19 p.m.
1230	Jan. 26, 2024 11:23 AM	BIISO HC IV	BiisoLab	A1230	MTB Plus	Sputum	Negative		Valid	Jan. 26, 2024, 12:08 p.m.
1231	Jan. 26, 2024 10:49 AM	BIISO HC IV	BiisoLab	A1231	MTB Plus	Sputum	Negative		Valid	Jan. 26, 2024, 12:08 p.m.
1232	Jan. 26, 2024 11:02 AM	RUBUGURI HC IV	RUBUGURIHCIV	A1232	MTB Plus	Sputum	Negative		Valid	Jan. 26, 2024, 11:44 a.m.
1233	Jan. 26, 2024 10:56 AM	RUBUGURI HC IV	RUBUGURIHCIV	A1233	MTB Plus	Sputum	Negative		Valid	Jan. 26, 2024, 11:41 a.m.
1234	Jan. 25, 2024 14:58 PM	RUBUGURI HC IV	RUBUGURIHCIV	A1234	MTB Plus	Sputum	No result		Invalid	Jan. 26, 2024, 11:41 a.m.
1235	Jan. 26, 2024 10:49 AM	BIISO HC IV	BiisoLab	A1235	MTB Plus	Sputum	Negative		Valid	Jan. 26, 2024, 11:33 a.m.
1236	Jan. 26, 2024 10:36 AM	BIISO HC IV	BiisoLab	A1236	MTB Plus	Sputum	Negative		Valid	Jan. 26, 2024, 11:19 a.m.
1237	Jan. 25, 2024 23:27 PM	OMUGO HC IV	OMUGOHCIV	A1237	MTB Plus	Sputum	Positive	Rif Resistance not detected	Valid	Jan. 26, 2024, 10:26 a.m.
1238	Jan. 25, 2024 23:06 PM	OMUGO HC IV	OMUGOHCIV	A1238	MTB Plus	Sputum	Negative		Valid	Jan. 25, 2024, 11:52 p.m.
1239	Jan. 25, 2024 22:40 PM	OMUGO HC IV	OMUGOHCIV	A1239	MTB Plus	Sputum	Negative		Valid	Jan. 25, 2024, 11:24 p.m.
1240	Jan. 25, 2024 22:14 PM	OMUGO HC IV	OMUGOHCIV	A1240	MTB Plus	Sputum	Negative		Valid	Jan. 25, 2024, 11:01 p.m.
1241	Jan. 25, 2024 21:40 PM	OMUGO HC IV	OMUGOHCIV	A1241	MTB Plus	Sputum	Negative		Valid	Jan. 25, 2024, 10:36 p.m.
1242	Jan. 25, 2024 21:20 PM	OMUGO HC IV	OMUGOHCIV	A1242	MTB Plus	Sputum	Negative		Valid	Jan. 25, 2024, 10:11 p.m.
1243	Jan. 25, 2024 20:49 PM	OMUGO HC IV	OMUGOHCIV	A1243	MTB Plus	Sputum	Negative		Valid	Jan. 25, 2024, 9:34 p.m.
1244	Jan. 25, 2024 19:35 PM	OMUGO HC IV	OMUGOHCIV	A1244	MTB Plus	Blood	Negative		Valid	Jan. 25, 2024, 9:34 p.m.
1245	Jan. 25, 2024 16:30 PM	OMUGO HC IV	OMUGOHCIV	A1245	MTB Plus	Sputum	Negative		Valid	Jan. 25, 2024, 6 p.m.
1246	Jan. 25, 2024 15:11 PM	OMUGO HC IV	OMUGOHCIV	A1246	MTB Plus	Sputum	Negative		Valid	Jan. 25, 2024, 4:30 p.m.
1247	Jan. 25, 2024 15:15 PM	OMUGO HC IV	OMUGOHCIV	A1247	MTB Plus	Sputum	Negative		Valid	Jan. 25, 2024, 4:30 p.m.
1248	Jan. 25, 2024 13:32 PM	OMUGO HC IV	OMUGOHCIV	A1248	MTB Plus	Sputum	Negative		Valid	Jan. 25, 2024, 4:30 p.m.
1249	Jan. 25, 2024 14:58 PM	RUBUGURI HC IV	RUBUGURIHCIV	A1249	MTB Plus	Sputum	No result		Invalid	Jan. 25, 2024, 3:46 p.m.
1250	Jan. 25, 2024 14:58 PM	RUBUGURI HC IV	RUBUGURIHCIV	A1250	MTB Plus	Sputum	No result		Invalid	Jan. 25, 2024, 3:46 p.m.
1251	Jan. 25, 2024 14:58 PM	RUBUGURI HC IV	RUBUGURIHCIV	A1251	MTB Plus	Sputum	No result		Invalid	Jan. 25, 2024, 3:45 p.m.
1252	Jan. 25, 2024 14:54 PM	RUBUGURI HC IV	RUBUGURIHCIV	A1252	MTB Plus	Sputum	No result		Invalid	Jan. 25, 2024, 3:38 p.m.
1253	Jan. 25, 2024 14:54 PM	RUBUGURI HC IV	RUBUGURIHCIV	A1253	MTB Plus	Sputum	No result		Invalid	Jan. 25, 2024, 3:38 p.m.
1254	Jan. 25, 2024 14:54 PM	RUBUGURI HC IV	RUBUGURIHCIV	A1254	MTB Plus	Sputum	No result		Invalid	Jan. 25, 2024, 3:38 p.m.
1255	Jan. 25, 2024 14:54 PM	RUBUGURI HC IV	RUBUGURIHCIV	A1255	MTB Plus	Sputum	No result		Invalid	Jan. 25, 2024, 3:38 p.m.
1256	Jan. 25, 2024 13:32 PM	OMUGO HC IV	OMUGOHCIV	A1256	MTB Plus	Sputum	Negative		Valid	Jan. 25, 2024, 3:15 p.m.
1257	Jan. 25, 2024 13:36 PM	OMUGO HC IV	OMUGOHCIV	A1257	MTB Plus	Sputum	Negative		Valid	Jan. 25, 2024, 3:15 p.m.
1258	Jan. 25, 2024 14:21 PM	BUKUKU HC IV	BukukuLab	A1258	MTB Plus	Sputum	Negative		Valid	Jan. 25, 2024, 3:07 p.m.
1259	Jan. 25, 2024 12:27 PM	NGOMA HCIV	NgomaHCIV	A1259	MTB Plus	Sputum	Negative		Valid	Jan. 25, 2024, 2:58 p.m.
1260	Jan. 25, 2024 11:26 AM	NGOMA HCIV	NgomaHCIV	A1260	MTB Plus	Sputum	No result		Invalid	Jan. 25, 2024, 2:58 p.m.
1261	Jan. 25, 2024 09:03 AM	NGOMA HCIV	NgomaHCIV	A1261	MTB Plus	Sputum	Negative		Valid	Jan. 25, 2024, 2:58 p.m.
1262	Jan. 25, 2024 08:42 AM	NGOMA HCIV	NgomaHCIV	A1262	MTB Plus	Sputum	Negative		Valid	Jan. 25, 2024, 2:58 p.m.
1263	Jan. 25, 2024 13:58 PM	RUBUGURI HC IV	RUBUGURIHCIV	A1263	MTB Plus	Sputum	Positive	Pending RIF Test	Valid	Jan. 25, 2024, 2:49 p.m.
1264	Jan. 25, 2024 13:54 PM	RUBUGURI HC IV	RUBUGURIHCIV	A1264	MTB Plus	Sputum	Negative		Valid	Jan. 25, 2024, 2:49 p.m.
1265	Jan. 25, 2024 13:31 PM	ISHONGORORO HC IV	ISHONGOROROHCIV	A1265	MTB Plus	Sputum	No result		Invalid	Jan. 25, 2024, 2:38 p.m.
1266	Jan. 25, 2024 13:15 PM	ISHONGORORO HC IV	ISHONGOROROHCIV	A1266	MTB Plus	Sputum	No result		Invalid	Jan. 25, 2024, 2:38 p.m.
1267	Jan. 25, 2024 12:53 PM	RUBUGURI HC IV	RUBUGURIHCIV	A1267	MTB Plus	Sputum	No result		Invalid	Jan. 25, 2024, 1:36 p.m.
1268	Jan. 25, 2024 12:47 PM	RUBUGURI HC IV	RUBUGURIHCIV	A1268	MTB Plus	Sputum	No result		Invalid	Jan. 25, 2024, 1:32 p.m.
1269	Jan. 25, 2024 12:20 PM	OMUGO HC IV	OMUGOHCIV	A1269	MTB Plus	Sputum	Negative		Valid	Jan. 25, 2024, 1:29 p.m.
1270	Jan. 25, 2024 12:37 PM	OMUGO HC IV	OMUGOHCIV	A1270	MTB Plus	Sputum	Negative		Valid	Jan. 25, 2024, 1:29 p.m.
1271	Jan. 25, 2024 12:43 PM	ISHONGORORO HC IV	ISHONGOROROHCIV	A1271	MTB Plus	Sputum	No result		Invalid	Jan. 25, 2024, 1:27 p.m.
1272	Jan. 25, 2024 12:21 PM	ISHONGORORO HC IV	ISHONGOROROHCIV	A1272	MTB Plus	Sputum	No result		Invalid	Jan. 25, 2024, 1:27 p.m.
1273	Jan. 25, 2024 11:17 AM	SHUUKU HC IV	SHUUKUHCIV	A1273	MTB Plus	Sputum	Negative		Valid	Jan. 25, 2024, 12:51 p.m.
1274	Jan. 25, 2024 10:17 AM	SHUUKU HC IV	SHUUKUHCIV	A1274	MTB Plus	Sputum	Negative		Valid	Jan. 25, 2024, 12:51 p.m.
1275	Jan. 25, 2024 09:32 AM	SHUUKU HC IV	SHUUKUHCIV	A1275	MTB Plus	Sputum	Negative		Valid	Jan. 25, 2024, 12:51 p.m.
1276	Jan. 24, 2024 14:26 PM	SHUUKU HC IV	SHUUKUHCIV	A1276	MTB Plus	Sputum	Negative		Valid	Jan. 25, 2024, 12:51 p.m.
1277	Jan. 23, 2024 18:49 PM	SHUUKU HC IV	SHUUKUHCIV	A1277	MTB Plus	Sputum	Negative		Valid	Jan. 25, 2024, 12:51 p.m.
1278	Jan. 23, 2024 18:03 PM	SHUUKU HC IV	SHUUKUHCIV	A1278	MTB Plus	Sputum	Negative		Valid	Jan. 25, 2024, 12:51 p.m.
1279	Jan. 23, 2024 17:42 PM	SHUUKU HC IV	SHUUKUHCIV	A1279	MTB Plus	Sputum	Negative		Valid	Jan. 25, 2024, 12:51 p.m.
1280	Jan. 23, 2024 17:16 PM	SHUUKU HC IV	SHUUKUHCIV	A1280	MTB Plus	Sputum	Negative		Valid	Jan. 25, 2024, 12:51 p.m.
1281	Jan. 23, 2024 16:55 PM	SHUUKU HC IV	SHUUKUHCIV	A1281	MTB Plus	Sputum	Negative		Valid	Jan. 25, 2024, 12:51 p.m.
1282	Jan. 23, 2024 15:03 PM	SHUUKU HC IV	SHUUKUHCIV	A1282	MTB Plus	Sputum	Negative		Valid	Jan. 25, 2024, 12:51 p.m.
1283	Dec. 21, 2023 09:55 AM	SHUUKU HC IV	SHUUKUHCIV	A1283	MTB Plus	Sputum	Negative		Valid	Jan. 25, 2024, 12:51 p.m.
1284	Dec. 20, 2023 12:33 PM	SHUUKU HC IV	SHUUKUHCIV	A1284	MTB Plus	Sputum	Negative		Valid	Jan. 25, 2024, 12:51 p.m.
1285	Dec. 20, 2023 12:08 PM	SHUUKU HC IV	SHUUKUHCIV	A1285	MTB Plus	Sputum	Negative		Valid	Jan. 25, 2024, 12:51 p.m.
1286	Dec. 20, 2023 11:25 AM	SHUUKU HC IV	SHUUKUHCIV	A1286	MTB Plus	Sputum	Negative		Valid	Jan. 25, 2024, 12:51 p.m.
1287	Dec. 20, 2023 11:23 AM	SHUUKU HC IV	SHUUKUHCIV	A1287	MTB Plus	Sputum	Negative		Valid	Jan. 25, 2024, 12:51 p.m.
1288	Dec. 20, 2023 09:52 AM	SHUUKU HC IV	SHUUKUHCIV	A1288	MTB Plus	Sputum	Negative		Valid	Jan. 25, 2024, 12:51 p.m.
1289	Dec. 15, 2023 12:52 PM	SHUUKU HC IV	SHUUKUHCIV	A1289	MTB Plus	Sputum	Negative		Valid	Jan. 25, 2024, 12:51 p.m.
1290	Dec. 15, 2023 12:06 PM	SHUUKU HC IV	SHUUKUHCIV	A1290	MTB Plus	Sputum	Negative		Valid	Jan. 25, 2024, 12:51 p.m.
1291	Dec. 14, 2023 12:20 PM	SHUUKU HC IV	SHUUKUHCIV	A1291	MTB Plus	Sputum	Negative		Valid	Jan. 25, 2024, 12:51 p.m.
1292	Dec. 14, 2023 12:17 PM	SHUUKU HC IV	SHUUKUHCIV	A1292	MTB Plus	Sputum	Negative		Valid	Jan. 25, 2024, 12:51 p.m.
1293	Dec. 14, 2023 11:26 AM	SHUUKU HC IV	SHUUKUHCIV	A1293	MTB Plus	Sputum	Negative		Valid	Jan. 25, 2024, 12:51 p.m.
1294	Dec. 14, 2023 09:31 AM	SHUUKU HC IV	SHUUKUHCIV	A1294	MTB Plus	Sputum	Negative		Valid	Jan. 25, 2024, 12:51 p.m.
1295	Dec. 14, 2023 09:01 AM	SHUUKU HC IV	SHUUKUHCIV	A1295	MTB Plus	Sputum	Negative		Valid	Jan. 25, 2024, 12:51 p.m.
1296	Dec. 14, 2023 08:35 AM	SHUUKU HC IV	SHUUKUHCIV	A1296	MTB Plus	Sputum	Negative		Valid	Jan. 25, 2024, 12:51 p.m.
1297	Dec. 12, 2023 11:07 AM	SHUUKU HC IV	SHUUKUHCIV	A1297	MTB Plus	Sputum	Negative		Valid	Jan. 25, 2024, 12:51 p.m.
1298	Dec. 12, 2023 10:27 AM	SHUUKU HC IV	SHUUKUHCIV	A1298	MTB Plus	Sputum	Negative		Valid	Jan. 25, 2024, 12:51 p.m.
1299	Dec. 12, 2023 10:01 AM	SHUUKU HC IV	SHUUKUHCIV	A1299	MTB Plus	Sputum	Negative		Valid	Jan. 25, 2024, 12:51 p.m.
1300	Dec. 9, 2023 11:06 AM	SHUUKU HC IV	SHUUKUHCIV	A1300	MTB Plus	Sputum	Negative		Valid	Jan. 25, 2024, 12:51 p.m.
1301	Dec. 8, 2023 13:42 PM	SHUUKU HC IV	SHUUKUHCIV	A1301	MTB Plus	Sputum	Negative		Valid	Jan. 25, 2024, 12:51 p.m.
1302	Dec. 8, 2023 12:33 PM	SHUUKU HC IV	SHUUKUHCIV	A1302	MTB Plus	Sputum	Negative		Valid	Jan. 25, 2024, 12:51 p.m.
1303	Dec. 8, 2023 11:59 AM	SHUUKU HC IV	SHUUKUHCIV	A1303	MTB Plus	Sputum	No result		Invalid	Jan. 25, 2024, 12:51 p.m.
1304	Dec. 8, 2023 11:32 AM	SHUUKU HC IV	SHUUKUHCIV	A1304	MTB Plus	Sputum	Negative		Valid	Jan. 25, 2024, 12:51 p.m.
1305	Dec. 8, 2023 09:53 AM	SHUUKU HC IV	SHUUKUHCIV	A1305	MTB Plus	Sputum	Negative		Valid	Jan. 25, 2024, 12:51 p.m.
1306	Dec. 8, 2023 09:51 AM	SHUUKU HC IV	SHUUKUHCIV	A1306	MTB Plus	Sputum	Negative		Valid	Jan. 25, 2024, 12:51 p.m.
1307	Dec. 7, 2023 13:04 PM	SHUUKU HC IV	SHUUKUHCIV	A1307	MTB Plus	Sputum	Negative		Valid	Jan. 25, 2024, 12:51 p.m.
1308	Dec. 7, 2023 13:01 PM	SHUUKU HC IV	SHUUKUHCIV	A1308	MTB Plus	Sputum	Negative		Valid	Jan. 25, 2024, 12:51 p.m.
1309	Dec. 7, 2023 10:34 AM	SHUUKU HC IV	SHUUKUHCIV	A1309	MTB Plus	Sputum	Negative		Valid	Jan. 25, 2024, 12:51 p.m.
1310	Dec. 7, 2023 09:22 AM	SHUUKU HC IV	SHUUKUHCIV	A1310	MTB Plus	Sputum	Negative		Valid	Jan. 25, 2024, 12:51 p.m.
1311	Dec. 6, 2023 17:13 PM	SHUUKU HC IV	SHUUKUHCIV	A1311	MTB Plus	Sputum	No result		Invalid	Jan. 25, 2024, 12:51 p.m.
1312	Dec. 5, 2023 10:17 AM	SHUUKU HC IV	SHUUKUHCIV	A1312	MTB Plus	Sputum	Negative		Valid	Jan. 25, 2024, 12:51 p.m.
1313	Dec. 5, 2023 10:16 AM	SHUUKU HC IV	SHUUKUHCIV	A1313	MTB Plus	Sputum	Negative		Valid	Jan. 25, 2024, 12:51 p.m.
1314	Dec. 5, 2023 09:06 AM	SHUUKU HC IV	SHUUKUHCIV	A1314	MTB Plus	Sputum	Negative		Valid	Jan. 25, 2024, 12:51 p.m.
1315	Dec. 4, 2023 14:31 PM	SHUUKU HC IV	SHUUKUHCIV	A1315	MTB Plus	Sputum	Negative		Valid	Jan. 25, 2024, 12:51 p.m.
1316	Dec. 4, 2023 11:49 AM	SHUUKU HC IV	SHUUKUHCIV	A1316	MTB Plus	Sputum	Negative		Valid	Jan. 25, 2024, 12:51 p.m.
1317	Dec. 1, 2023 12:44 PM	SHUUKU HC IV	SHUUKUHCIV	A1317	MTB Plus	Sputum	Negative		Valid	Jan. 25, 2024, 12:51 p.m.
1318	Dec. 1, 2023 12:07 PM	SHUUKU HC IV	SHUUKUHCIV	A1318	MTB Plus	Sputum	Negative		Valid	Jan. 25, 2024, 12:51 p.m.
1319	Dec. 1, 2023 11:57 AM	SHUUKU HC IV	SHUUKUHCIV	A1319	MTB Plus	Sputum	Negative		Valid	Jan. 25, 2024, 12:51 p.m.
1320	Dec. 1, 2023 11:00 AM	SHUUKU HC IV	SHUUKUHCIV	A1320	MTB Plus	Sputum	Negative		Valid	Jan. 25, 2024, 12:51 p.m.
1321	Dec. 1, 2023 10:12 AM	SHUUKU HC IV	SHUUKUHCIV	A1321	MTB Plus	Sputum	Positive	Rif Resistance not detected	Valid	Jan. 25, 2024, 12:51 p.m.
1322	Nov. 30, 2023 14:25 PM	SHUUKU HC IV	SHUUKUHCIV	A1322	MTB Plus	Sputum	No result		Invalid	Jan. 25, 2024, 12:51 p.m.
1323	Nov. 30, 2023 13:57 PM	SHUUKU HC IV	SHUUKUHCIV	A1323	MTB Plus	Sputum	Negative		Valid	Jan. 25, 2024, 12:51 p.m.
1324	Nov. 30, 2023 13:34 PM	SHUUKU HC IV	SHUUKUHCIV	A1324	MTB Plus	Sputum	Negative		Valid	Jan. 25, 2024, 12:51 p.m.
1325	Nov. 29, 2023 13:47 PM	SHUUKU HC IV	SHUUKUHCIV	A1325	MTB Plus	Sputum	No result		Invalid	Jan. 25, 2024, 12:51 p.m.
1326	Nov. 29, 2023 13:44 PM	SHUUKU HC IV	SHUUKUHCIV	A1326	MTB Plus	Sputum	No result		Invalid	Jan. 25, 2024, 12:51 p.m.
1327	Nov. 29, 2023 10:36 AM	SHUUKU HC IV	SHUUKUHCIV	A1327	MTB Plus	Sputum	No result		Invalid	Jan. 25, 2024, 12:51 p.m.
1328	Nov. 29, 2023 10:33 AM	SHUUKU HC IV	SHUUKUHCIV	A1328	MTB Plus	Sputum	Negative		Valid	Jan. 25, 2024, 12:51 p.m.
1329	Nov. 29, 2023 08:34 AM	SHUUKU HC IV	SHUUKUHCIV	A1329	MTB Plus	Sputum	Negative		Valid	Jan. 25, 2024, 12:51 p.m.
1330	Nov. 29, 2023 08:32 AM	SHUUKU HC IV	SHUUKUHCIV	A1330	MTB Plus	Sputum	No result		Invalid	Jan. 25, 2024, 12:51 p.m.
1331	Nov. 28, 2023 15:09 PM	SHUUKU HC IV	SHUUKUHCIV	A1331	MTB Plus	Sputum	Negative		Valid	Jan. 25, 2024, 12:51 p.m.
1332	Nov. 28, 2023 15:07 PM	SHUUKU HC IV	SHUUKUHCIV	A1332	MTB Plus	Sputum	No result		Invalid	Jan. 25, 2024, 12:51 p.m.
1333	Nov. 28, 2023 13:10 PM	SHUUKU HC IV	SHUUKUHCIV	A1333	MTB Plus	Sputum	No result		Invalid	Jan. 25, 2024, 12:51 p.m.
1334	Nov. 28, 2023 12:46 PM	SHUUKU HC IV	SHUUKUHCIV	A1334	MTB Plus	Sputum	No result		Invalid	Jan. 25, 2024, 12:51 p.m.
1335	Nov. 28, 2023 08:59 AM	SHUUKU HC IV	SHUUKUHCIV	A1335	MTB Plus	Sputum	Negative		Valid	Jan. 25, 2024, 12:51 p.m.
1336	Nov. 28, 2023 08:57 AM	SHUUKU HC IV	SHUUKUHCIV	A1336	MTB Plus	Sputum	Negative		Valid	Jan. 25, 2024, 12:51 p.m.
1337	Nov. 28, 2023 08:52 AM	SHUUKU HC IV	SHUUKUHCIV	A1337	MTB Plus	Sputum	No result		Invalid	Jan. 25, 2024, 12:51 p.m.
1338	Nov. 28, 2023 08:33 AM	SHUUKU HC IV	SHUUKUHCIV	A1338	MTB Plus	Sputum	No result		Invalid	Jan. 25, 2024, 12:51 p.m.
1339	Nov. 27, 2023 14:49 PM	SHUUKU HC IV	SHUUKUHCIV	A1339	MTB Plus	Sputum	No result		Invalid	Jan. 25, 2024, 12:51 p.m.
1340	Nov. 27, 2023 14:24 PM	SHUUKU HC IV	SHUUKUHCIV	A1340	MTB Plus	Sputum	Negative		Valid	Jan. 25, 2024, 12:51 p.m.
1341	Nov. 27, 2023 13:16 PM	SHUUKU HC IV	SHUUKUHCIV	A1341	MTB Plus	Sputum	Negative		Valid	Jan. 25, 2024, 12:51 p.m.
1342	Nov. 24, 2023 12:42 PM	SHUUKU HC IV	SHUUKUHCIV	A1342	MTB Plus	Sputum	Negative		Valid	Jan. 25, 2024, 12:51 p.m.
1343	Nov. 23, 2023 11:22 AM	SHUUKU HC IV	SHUUKUHCIV	A1343	MTB Plus	Sputum	Negative		Valid	Jan. 25, 2024, 12:51 p.m.
1344	Nov. 23, 2023 09:54 AM	SHUUKU HC IV	SHUUKUHCIV	A1344	MTB Plus	Sputum	Negative		Valid	Jan. 25, 2024, 12:51 p.m.
1345	Nov. 23, 2023 09:29 AM	SHUUKU HC IV	SHUUKUHCIV	A1345	MTB Plus	Sputum	Negative		Valid	Jan. 25, 2024, 12:51 p.m.
1346	Nov. 22, 2023 11:33 AM	SHUUKU HC IV	SHUUKUHCIV	A1346	MTB Plus	Sputum	Negative		Valid	Jan. 25, 2024, 12:51 p.m.
1347	Nov. 22, 2023 09:14 AM	SHUUKU HC IV	SHUUKUHCIV	A1347	MTB Plus	Sputum	Negative		Valid	Jan. 25, 2024, 12:51 p.m.
1348	Nov. 22, 2023 09:12 AM	SHUUKU HC IV	SHUUKUHCIV	A1348	MTB Plus	Sputum	Negative		Valid	Jan. 25, 2024, 12:51 p.m.
1349	Nov. 21, 2023 09:36 AM	SHUUKU HC IV	SHUUKUHCIV	A1349	MTB Plus	Sputum	No result		Invalid	Jan. 25, 2024, 12:51 p.m.
1350	Nov. 21, 2023 09:09 AM	SHUUKU HC IV	SHUUKUHCIV	A1350	MTB Plus	Sputum	No result		Invalid	Jan. 25, 2024, 12:51 p.m.
1351	Nov. 20, 2023 12:03 PM	SHUUKU HC IV	SHUUKUHCIV	A1351	MTB Plus	Sputum	Negative		Valid	Jan. 25, 2024, 12:51 p.m.
1352	Nov. 17, 2023 14:31 PM	SHUUKU HC IV	SHUUKUHCIV	A1352	MTB Plus	Sputum	No result		Invalid	Jan. 25, 2024, 12:51 p.m.
1353	Nov. 17, 2023 13:53 PM	SHUUKU HC IV	SHUUKUHCIV	A1353	MTB Plus	Sputum	Negative		Valid	Jan. 25, 2024, 12:51 p.m.
1354	Nov. 17, 2023 13:45 PM	SHUUKU HC IV	SHUUKUHCIV	A1354	MTB Plus	Sputum	Negative		Valid	Jan. 25, 2024, 12:51 p.m.
1355	Nov. 16, 2023 10:45 AM	SHUUKU HC IV	SHUUKUHCIV	A1355	MTB Plus	Sputum	Negative		Valid	Jan. 25, 2024, 12:51 p.m.
1356	Nov. 16, 2023 09:52 AM	SHUUKU HC IV	SHUUKUHCIV	A1356	MTB Plus	Sputum	Negative		Valid	Jan. 25, 2024, 12:51 p.m.
1357	Nov. 16, 2023 09:20 AM	SHUUKU HC IV	SHUUKUHCIV	A1357	MTB Plus	Sputum	Negative		Valid	Jan. 25, 2024, 12:51 p.m.
1358	Nov. 16, 2023 08:59 AM	SHUUKU HC IV	SHUUKUHCIV	A1358	MTB Plus	Sputum	Negative		Valid	Jan. 25, 2024, 12:51 p.m.
1359	Nov. 16, 2023 08:25 AM	SHUUKU HC IV	SHUUKUHCIV	A1359	MTB Plus	Sputum	Negative		Valid	Jan. 25, 2024, 12:51 p.m.
1360	Nov. 16, 2023 08:02 AM	SHUUKU HC IV	SHUUKUHCIV	A1360	MTB Plus	Sputum	Negative		Valid	Jan. 25, 2024, 12:51 p.m.
1361	Nov. 13, 2023 16:04 PM	SHUUKU HC IV	SHUUKUHCIV	A1361	MTB Plus	Sputum	Negative		Valid	Jan. 25, 2024, 12:51 p.m.
1362	Nov. 13, 2023 15:40 PM	SHUUKU HC IV	SHUUKUHCIV	A1362	MTB Plus	Sputum	Negative		Valid	Jan. 25, 2024, 12:51 p.m.
1363	Nov. 10, 2023 11:32 AM	SHUUKU HC IV	SHUUKUHCIV	A1363	MTB Plus	Sputum	Negative		Valid	Jan. 25, 2024, 12:50 p.m.
1364	Nov. 10, 2023 11:29 AM	SHUUKU HC IV	SHUUKUHCIV	A1364	MTB Plus	Sputum	Negative		Valid	Jan. 25, 2024, 12:50 p.m.
1365	Nov. 10, 2023 10:41 AM	SHUUKU HC IV	SHUUKUHCIV	A1365	MTB Plus	Sputum	Negative		Valid	Jan. 25, 2024, 12:50 p.m.
1366	Nov. 10, 2023 10:38 AM	SHUUKU HC IV	SHUUKUHCIV	A1366	MTB Plus	Sputum	Negative		Valid	Jan. 25, 2024, 12:50 p.m.
1367	Nov. 10, 2023 09:56 AM	SHUUKU HC IV	SHUUKUHCIV	A1367	MTB Plus	Sputum	Negative		Valid	Jan. 25, 2024, 12:50 p.m.
1368	Nov. 10, 2023 09:53 AM	SHUUKU HC IV	SHUUKUHCIV	A1368	MTB Plus	Sputum	Negative		Valid	Jan. 25, 2024, 12:50 p.m.
1369	Nov. 9, 2023 13:57 PM	SHUUKU HC IV	SHUUKUHCIV	A1369	MTB Plus	Sputum	Negative		Valid	Jan. 25, 2024, 12:50 p.m.
1370	Nov. 9, 2023 13:54 PM	SHUUKU HC IV	SHUUKUHCIV	A1370	MTB Plus	Sputum	Negative		Valid	Jan. 25, 2024, 12:50 p.m.
1371	Nov. 9, 2023 12:23 PM	SHUUKU HC IV	SHUUKUHCIV	A1371	MTB Plus	Sputum	No result		Invalid	Jan. 25, 2024, 12:50 p.m.
1372	Nov. 8, 2023 16:39 PM	SHUUKU HC IV	SHUUKUHCIV	A1372	MTB Plus	Sputum	No result		Invalid	Jan. 25, 2024, 12:48 p.m.
1373	Nov. 8, 2023 16:37 PM	SHUUKU HC IV	SHUUKUHCIV	A1373	MTB Plus	Sputum	No result		Invalid	Jan. 25, 2024, 12:48 p.m.
1374	Nov. 8, 2023 15:45 PM	SHUUKU HC IV	SHUUKUHCIV	A1374	MTB Plus	Sputum	No result		Invalid	Jan. 25, 2024, 12:48 p.m.
1375	Nov. 8, 2023 15:43 PM	SHUUKU HC IV	SHUUKUHCIV	A1375	MTB Plus	Sputum	No result		Invalid	Jan. 25, 2024, 12:48 p.m.
1376	Nov. 8, 2023 12:47 PM	SHUUKU HC IV	SHUUKUHCIV	A1376	MTB Plus	Sputum	No result		Invalid	Jan. 25, 2024, 12:48 p.m.
1377	Nov. 8, 2023 12:46 PM	SHUUKU HC IV	SHUUKUHCIV	A1377	MTB Plus	Sputum	No result		Invalid	Jan. 25, 2024, 12:48 p.m.
1378	Nov. 8, 2023 10:11 AM	SHUUKU HC IV	SHUUKUHCIV	A1378	MTB Plus	Sputum	Negative		Valid	Jan. 25, 2024, 12:48 p.m.
1379	Nov. 8, 2023 10:09 AM	SHUUKU HC IV	SHUUKUHCIV	A1379	MTB Plus	Sputum	Negative		Valid	Jan. 25, 2024, 12:48 p.m.
1380	Nov. 7, 2023 08:20 AM	SHUUKU HC IV	SHUUKUHCIV	A1380	MTB Plus	Sputum	No result		Invalid	Jan. 25, 2024, 12:48 p.m.
1381	Nov. 6, 2023 16:30 PM	SHUUKU HC IV	SHUUKUHCIV	A1381	MTB Plus	Sputum	Negative		Valid	Jan. 25, 2024, 12:48 p.m.
1382	Nov. 6, 2023 16:28 PM	SHUUKU HC IV	SHUUKUHCIV	A1382	MTB Plus	Sputum	Negative		Valid	Jan. 25, 2024, 12:48 p.m.
1383	Nov. 6, 2023 15:44 PM	SHUUKU HC IV	SHUUKUHCIV	A1383	MTB Plus	Sputum	Negative		Valid	Jan. 25, 2024, 12:48 p.m.
1384	Nov. 6, 2023 15:41 PM	SHUUKU HC IV	SHUUKUHCIV	A1384	MTB Plus	Sputum	Negative		Valid	Jan. 25, 2024, 12:48 p.m.
1385	Nov. 6, 2023 14:53 PM	SHUUKU HC IV	SHUUKUHCIV	A1385	MTB Plus	Sputum	Negative		Valid	Jan. 25, 2024, 12:48 p.m.
1386	Oct. 30, 2023 11:17 AM	SHUUKU HC IV	SHUUKUHCIV	A1386	MTB Plus	Sputum	Negative		Valid	Jan. 25, 2024, 12:47 p.m.
1387	Oct. 30, 2023 10:13 AM	SHUUKU HC IV	SHUUKUHCIV	A1387	MTB Plus	Sputum	Negative		Valid	Jan. 25, 2024, 12:47 p.m.
1388	Oct. 30, 2023 10:11 AM	SHUUKU HC IV	SHUUKUHCIV	A1388	MTB Plus	Sputum	Negative		Valid	Jan. 25, 2024, 12:47 p.m.
1389	Oct. 30, 2023 09:21 AM	SHUUKU HC IV	SHUUKUHCIV	A1389	MTB Plus	Sputum	Negative		Valid	Jan. 25, 2024, 12:47 p.m.
1390	Oct. 30, 2023 09:19 AM	SHUUKU HC IV	SHUUKUHCIV	A1390	MTB Plus	Sputum	Negative		Valid	Jan. 25, 2024, 12:47 p.m.
1391	Oct. 30, 2023 08:33 AM	SHUUKU HC IV	SHUUKUHCIV	A1391	MTB Plus	Sputum	Negative		Valid	Jan. 25, 2024, 12:47 p.m.
1392	Oct. 28, 2023 16:51 PM	SHUUKU HC IV	SHUUKUHCIV	A1392	MTB Plus	Sputum	Negative		Valid	Jan. 25, 2024, 12:47 p.m.
1393	Oct. 28, 2023 16:05 PM	SHUUKU HC IV	SHUUKUHCIV	A1393	MTB Plus	Sputum	No result		Invalid	Jan. 25, 2024, 12:47 p.m.
1394	Oct. 28, 2023 16:03 PM	SHUUKU HC IV	SHUUKUHCIV	A1394	MTB Plus	Sputum	Negative		Valid	Jan. 25, 2024, 12:47 p.m.
1395	Oct. 28, 2023 15:10 PM	SHUUKU HC IV	SHUUKUHCIV	A1395	MTB Plus	Sputum	Negative		Valid	Jan. 25, 2024, 12:47 p.m.
1396	Oct. 28, 2023 15:08 PM	SHUUKU HC IV	SHUUKUHCIV	A1396	MTB Plus	Sputum	Negative		Valid	Jan. 25, 2024, 12:47 p.m.
1397	Oct. 28, 2023 14:18 PM	SHUUKU HC IV	SHUUKUHCIV	A1397	MTB Plus	Sputum	Negative		Valid	Jan. 25, 2024, 12:47 p.m.
1398	Oct. 28, 2023 14:15 PM	SHUUKU HC IV	SHUUKUHCIV	A1398	MTB Plus	Sputum	Negative		Valid	Jan. 25, 2024, 12:47 p.m.
1399	Oct. 28, 2023 13:30 PM	SHUUKU HC IV	SHUUKUHCIV	A1399	MTB Plus	Sputum	Negative		Valid	Jan. 25, 2024, 12:47 p.m.
1400	Oct. 28, 2023 13:28 PM	SHUUKU HC IV	SHUUKUHCIV	A1400	MTB Plus	Sputum	Negative		Valid	Jan. 25, 2024, 12:47 p.m.
1401	Oct. 28, 2023 11:44 AM	SHUUKU HC IV	SHUUKUHCIV	A1401	MTB Plus	Sputum	Negative		Valid	Jan. 25, 2024, 12:47 p.m.
1402	Oct. 28, 2023 11:42 AM	SHUUKU HC IV	SHUUKUHCIV	A1402	MTB Plus	Sputum	Negative		Valid	Jan. 25, 2024, 12:47 p.m.
1403	Oct. 28, 2023 10:45 AM	SHUUKU HC IV	SHUUKUHCIV	A1403	MTB Plus	Sputum	Negative		Valid	Jan. 25, 2024, 12:47 p.m.
1404	Oct. 28, 2023 10:42 AM	SHUUKU HC IV	SHUUKUHCIV	A1404	MTB Plus	Sputum	Negative		Valid	Jan. 25, 2024, 12:47 p.m.
1405	Oct. 27, 2023 12:36 PM	SHUUKU HC IV	SHUUKUHCIV	A1405	MTB Plus	Sputum	Negative		Valid	Jan. 25, 2024, 12:47 p.m.
1406	Oct. 27, 2023 12:34 PM	SHUUKU HC IV	SHUUKUHCIV	A1406	MTB Plus	Sputum	Negative		Valid	Jan. 25, 2024, 12:47 p.m.
1407	Oct. 27, 2023 09:46 AM	SHUUKU HC IV	SHUUKUHCIV	A1407	MTB Plus	Sputum	No result		Invalid	Jan. 25, 2024, 12:47 p.m.
1408	Oct. 27, 2023 08:51 AM	SHUUKU HC IV	SHUUKUHCIV	A1408	MTB Plus	Sputum	Negative		Valid	Jan. 25, 2024, 12:47 p.m.
1409	Oct. 27, 2023 08:48 AM	SHUUKU HC IV	SHUUKUHCIV	A1409	MTB Plus	Sputum	No result		Invalid	Jan. 25, 2024, 12:47 p.m.
1410	Oct. 26, 2023 12:58 PM	SHUUKU HC IV	SHUUKUHCIV	A1410	MTB Plus	Sputum	No result		Invalid	Jan. 25, 2024, 12:47 p.m.
1411	Oct. 26, 2023 12:30 PM	SHUUKU HC IV	SHUUKUHCIV	A1411	MTB Plus	Sputum	No result		Invalid	Jan. 25, 2024, 12:47 p.m.
1412	Oct. 25, 2023 15:13 PM	SHUUKU HC IV	SHUUKUHCIV	A1412	MTB Plus	Sputum	Negative		Valid	Jan. 25, 2024, 12:47 p.m.
1413	Oct. 25, 2023 12:05 PM	SHUUKU HC IV	SHUUKUHCIV	A1413	MTB Plus	Sputum	Negative		Valid	Jan. 25, 2024, 12:47 p.m.
1414	Oct. 25, 2023 12:02 PM	SHUUKU HC IV	SHUUKUHCIV	A1414	MTB Plus	Sputum	Negative		Valid	Jan. 25, 2024, 12:47 p.m.
1415	Oct. 24, 2023 13:25 PM	SHUUKU HC IV	SHUUKUHCIV	A1415	MTB Plus	Sputum	Negative		Valid	Jan. 25, 2024, 12:47 p.m.
1416	Oct. 24, 2023 09:34 AM	SHUUKU HC IV	SHUUKUHCIV	A1416	MTB Plus	Sputum	Negative		Valid	Jan. 25, 2024, 12:47 p.m.
1417	Oct. 19, 2023 14:24 PM	SHUUKU HC IV	SHUUKUHCIV	A1417	MTB Plus	Sputum	Positive	Rif Resistance not detected	Valid	Jan. 25, 2024, 12:47 p.m.
1418	Oct. 19, 2023 12:35 PM	SHUUKU HC IV	SHUUKUHCIV	A1418	MTB Plus	Sputum	Positive	Rif Resistance not detected	Valid	Jan. 25, 2024, 12:47 p.m.
1419	Oct. 19, 2023 12:24 PM	SHUUKU HC IV	SHUUKUHCIV	A1419	MTB Plus	Sputum	Positive	Rif Resistance not detected	Valid	Jan. 25, 2024, 12:47 p.m.
1420	Oct. 19, 2023 11:33 AM	SHUUKU HC IV	SHUUKUHCIV	A1420	MTB Plus	Sputum	Negative		Valid	Jan. 25, 2024, 12:47 p.m.
1421	Oct. 19, 2023 10:34 AM	SHUUKU HC IV	SHUUKUHCIV	A1421	MTB Plus	Sputum	Positive	Rif Resistance detected	Valid	Jan. 25, 2024, 12:47 p.m.
1422	Oct. 19, 2023 10:29 AM	SHUUKU HC IV	SHUUKUHCIV	A1422	MTB Plus	Sputum	Negative		Valid	Jan. 25, 2024, 12:47 p.m.
1423	Oct. 19, 2023 08:24 AM	SHUUKU HC IV	SHUUKUHCIV	A1423	MTB Plus	Sputum	No result		Invalid	Jan. 25, 2024, 12:47 p.m.
1424	Oct. 18, 2023 17:34 PM	SHUUKU HC IV	SHUUKUHCIV	A1424	MTB Plus	Sputum	Negative		Valid	Jan. 25, 2024, 12:47 p.m.
1425	Oct. 18, 2023 17:31 PM	SHUUKU HC IV	SHUUKUHCIV	A1425	MTB Plus	BLANK Ext	Negative		Valid	Jan. 25, 2024, 12:47 p.m.
1426	July 20, 2023 14:25 PM	SHUUKU HC IV	SHUUKUHCIV	A1426	MTB Plus	Sputum	Negative		Valid	Jan. 25, 2024, 12:47 p.m.
1427	July 20, 2023 10:48 AM	SHUUKU HC IV	SHUUKUHCIV	A1427	MTB Plus	Sputum	Negative		Valid	Jan. 25, 2024, 12:47 p.m.
1428	July 20, 2023 10:45 AM	SHUUKU HC IV	SHUUKUHCIV	A1428	MTB Plus	Sputum	Negative		Valid	Jan. 25, 2024, 12:47 p.m.
1429	July 20, 2023 09:22 AM	SHUUKU HC IV	SHUUKUHCIV	A1429	MTB Plus	Sputum	Negative		Valid	Jan. 25, 2024, 12:47 p.m.
1430	July 20, 2023 09:18 AM	SHUUKU HC IV	SHUUKUHCIV	A1430	MTB Plus	Sputum	Negative		Valid	Jan. 25, 2024, 12:47 p.m.
1431	July 19, 2023 17:25 PM	SHUUKU HC IV	SHUUKUHCIV	A1431	MTB Plus	Sputum	Negative		Valid	Jan. 25, 2024, 12:47 p.m.
1432	July 19, 2023 17:23 PM	SHUUKU HC IV	SHUUKUHCIV	A1432	MTB Plus	Sputum	Negative		Valid	Jan. 25, 2024, 12:47 p.m.
1433	July 19, 2023 15:10 PM	SHUUKU HC IV	SHUUKUHCIV	A1433	MTB Plus	Sputum	Negative		Valid	Jan. 25, 2024, 12:47 p.m.
1434	July 19, 2023 15:08 PM	SHUUKU HC IV	SHUUKUHCIV	A1434	MTB Plus	Sputum	Negative		Valid	Jan. 25, 2024, 12:47 p.m.
1435	July 19, 2023 14:21 PM	SHUUKU HC IV	SHUUKUHCIV	A1435	MTB Plus	Sputum	Negative		Valid	Jan. 25, 2024, 12:47 p.m.
1436	July 19, 2023 14:19 PM	SHUUKU HC IV	SHUUKUHCIV	A1436	MTB Plus	Sputum	Negative		Valid	Jan. 25, 2024, 12:47 p.m.
1437	July 19, 2023 12:57 PM	SHUUKU HC IV	SHUUKUHCIV	A1437	MTB Plus	Sputum	Negative		Valid	Jan. 25, 2024, 12:47 p.m.
1438	July 19, 2023 12:55 PM	SHUUKU HC IV	SHUUKUHCIV	A1438	MTB Plus	Sputum	Negative		Valid	Jan. 25, 2024, 12:47 p.m.
1439	July 19, 2023 10:16 AM	SHUUKU HC IV	SHUUKUHCIV	A1439	MTB Plus	Sputum	Negative		Valid	Jan. 25, 2024, 12:47 p.m.
1440	July 19, 2023 10:14 AM	SHUUKU HC IV	SHUUKUHCIV	A1440	MTB Plus	Sputum	Negative		Valid	Jan. 25, 2024, 12:47 p.m.
1441	July 19, 2023 09:25 AM	SHUUKU HC IV	SHUUKUHCIV	A1441	MTB Plus	Sputum	Negative		Valid	Jan. 25, 2024, 12:47 p.m.
1442	July 19, 2023 09:22 AM	SHUUKU HC IV	SHUUKUHCIV	A1442	MTB Plus	Sputum	Negative		Valid	Jan. 25, 2024, 12:47 p.m.
1443	July 18, 2023 12:30 PM	SHUUKU HC IV	SHUUKUHCIV	A1443	MTB Plus	Sputum	No result		Invalid	Jan. 25, 2024, 12:47 p.m.
1444	July 18, 2023 12:26 PM	SHUUKU HC IV	SHUUKUHCIV	A1444	MTB Plus	Sputum	No result		Invalid	Jan. 25, 2024, 12:47 p.m.
1445	July 18, 2023 11:40 AM	SHUUKU HC IV	SHUUKUHCIV	A1445	MTB Plus	Sputum	Negative		Valid	Jan. 25, 2024, 12:47 p.m.
1446	July 18, 2023 11:37 AM	SHUUKU HC IV	SHUUKUHCIV	A1446	MTB Plus	Sputum	Negative		Valid	Jan. 25, 2024, 12:47 p.m.
1447	July 16, 2023 16:11 PM	SHUUKU HC IV	SHUUKUHCIV	A1447	MTB Plus	Sputum	Negative		Valid	Jan. 25, 2024, 12:47 p.m.
1448	July 16, 2023 15:12 PM	SHUUKU HC IV	SHUUKUHCIV	A1448	MTB Plus	Sputum	No result		Invalid	Jan. 25, 2024, 12:47 p.m.
1449	July 16, 2023 14:12 PM	SHUUKU HC IV	SHUUKUHCIV	A1449	MTB Plus	Sputum	Negative		Valid	Jan. 25, 2024, 12:47 p.m.
1450	July 16, 2023 13:51 PM	SHUUKU HC IV	SHUUKUHCIV	A1450	MTB Plus	Sputum	Negative		Valid	Jan. 25, 2024, 12:47 p.m.
1451	July 16, 2023 13:25 PM	SHUUKU HC IV	SHUUKUHCIV	A1451	MTB Plus	Sputum	Negative		Valid	Jan. 25, 2024, 12:47 p.m.
1452	July 16, 2023 13:05 PM	SHUUKU HC IV	SHUUKUHCIV	A1452	MTB Plus	Sputum	Negative		Valid	Jan. 25, 2024, 12:47 p.m.
1453	July 16, 2023 12:34 PM	SHUUKU HC IV	SHUUKUHCIV	A1453	MTB Plus	Sputum	Negative		Valid	Jan. 25, 2024, 12:47 p.m.
1454	July 16, 2023 12:13 PM	SHUUKU HC IV	SHUUKUHCIV	A1454	MTB Plus	Sputum	Negative		Valid	Jan. 25, 2024, 12:47 p.m.
1455	July 15, 2023 14:12 PM	SHUUKU HC IV	SHUUKUHCIV	A1455	MTB Plus	Sputum	Negative		Valid	Jan. 25, 2024, 12:47 p.m.
1456	July 15, 2023 13:23 PM	SHUUKU HC IV	SHUUKUHCIV	A1456	MTB Plus	Sputum	Negative		Valid	Jan. 25, 2024, 12:47 p.m.
1457	July 15, 2023 12:49 PM	SHUUKU HC IV	SHUUKUHCIV	A1457	MTB Plus	Sputum	Negative		Valid	Jan. 25, 2024, 12:47 p.m.
1458	July 15, 2023 12:25 PM	SHUUKU HC IV	SHUUKUHCIV	A1458	MTB Plus	Sputum	Negative		Valid	Jan. 25, 2024, 12:47 p.m.
1459	July 15, 2023 12:00 PM	SHUUKU HC IV	SHUUKUHCIV	A1459	MTB Plus	Sputum	Negative		Valid	Jan. 25, 2024, 12:47 p.m.
1460	July 15, 2023 11:36 AM	SHUUKU HC IV	SHUUKUHCIV	A1460	MTB Plus	Sputum	Positive	Pending RIF Test	Valid	Jan. 25, 2024, 12:47 p.m.
1461	July 15, 2023 11:13 AM	SHUUKU HC IV	SHUUKUHCIV	A1461	MTB Plus	Sputum	Negative		Valid	Jan. 25, 2024, 12:47 p.m.
1462	July 14, 2023 14:57 PM	SHUUKU HC IV	SHUUKUHCIV	A1462	MTB Plus	Sputum	No result		Invalid	Jan. 25, 2024, 12:47 p.m.
1463	July 14, 2023 13:40 PM	SHUUKU HC IV	SHUUKUHCIV	A1463	MTB Plus	Sputum	No result		Invalid	Jan. 25, 2024, 12:47 p.m.
1464	July 14, 2023 13:22 PM	SHUUKU HC IV	SHUUKUHCIV	A1464	MTB Plus	Sputum	No result		Invalid	Jan. 25, 2024, 12:47 p.m.
1465	July 14, 2023 12:12 PM	SHUUKU HC IV	SHUUKUHCIV	A1465	MTB Plus	Sputum	Negative		Valid	Jan. 25, 2024, 12:47 p.m.
1466	July 14, 2023 10:55 AM	SHUUKU HC IV	SHUUKUHCIV	A1466	MTB Plus	Sputum	Negative		Valid	Jan. 25, 2024, 12:47 p.m.
1467	July 14, 2023 09:44 AM	SHUUKU HC IV	SHUUKUHCIV	A1467	MTB Plus	Sputum	Negative		Valid	Jan. 25, 2024, 12:47 p.m.
1468	July 13, 2023 12:31 PM	SHUUKU HC IV	SHUUKUHCIV	A1468	MTB Plus	Sputum	Negative		Valid	Jan. 25, 2024, 12:47 p.m.
1469	July 12, 2023 09:01 AM	SHUUKU HC IV	SHUUKUHCIV	A1469	MTB Plus	Sputum	Negative		Valid	Jan. 25, 2024, 12:47 p.m.
1470	July 11, 2023 14:33 PM	SHUUKU HC IV	SHUUKUHCIV	A1470	MTB Plus	Sputum	No result		Invalid	Jan. 25, 2024, 12:47 p.m.
1471	July 9, 2023 09:52 AM	SHUUKU HC IV	SHUUKUHCIV	A1471	MTB Plus	Sputum	Negative		Valid	Jan. 25, 2024, 12:47 p.m.
1472	June 29, 2023 12:52 PM	SHUUKU HC IV	SHUUKUHCIV	A1472	MTB Plus	Sputum	Negative		Valid	Jan. 25, 2024, 12:47 p.m.
1473	June 29, 2023 12:49 PM	SHUUKU HC IV	SHUUKUHCIV	A1473	MTB Plus	Sputum	Negative		Valid	Jan. 25, 2024, 12:47 p.m.
1474	June 29, 2023 09:31 AM	SHUUKU HC IV	SHUUKUHCIV	A1474	MTB Plus	Sputum	Negative		Valid	Jan. 25, 2024, 12:47 p.m.
1475	June 29, 2023 09:15 AM	SHUUKU HC IV	SHUUKUHCIV	A1475	MTB Plus	Sputum	Negative		Valid	Jan. 25, 2024, 12:47 p.m.
1476	June 29, 2023 08:20 AM	SHUUKU HC IV	SHUUKUHCIV	A1476	MTB Plus	Sputum	Negative		Valid	Jan. 25, 2024, 12:47 p.m.
1477	June 29, 2023 08:15 AM	SHUUKU HC IV	SHUUKUHCIV	A1477	MTB Plus	Sputum	Negative		Valid	Jan. 25, 2024, 12:47 p.m.
1478	June 27, 2023 13:23 PM	SHUUKU HC IV	SHUUKUHCIV	A1478	MTB Plus	Sputum	Negative		Valid	Jan. 25, 2024, 12:47 p.m.
1479	June 27, 2023 13:16 PM	SHUUKU HC IV	SHUUKUHCIV	A1479	MTB Plus	Sputum	Negative		Valid	Jan. 25, 2024, 12:47 p.m.
1480	June 23, 2023 11:19 AM	SHUUKU HC IV	SHUUKUHCIV	A1480	MTB Plus	Sputum	Negative		Valid	Jan. 25, 2024, 12:47 p.m.
1481	June 23, 2023 11:16 AM	SHUUKU HC IV	SHUUKUHCIV	A1481	MTB Plus	Sputum	Negative		Valid	Jan. 25, 2024, 12:47 p.m.
1482	June 22, 2023 17:26 PM	SHUUKU HC IV	SHUUKUHCIV	A1482	MTB Plus	Sputum	Negative		Valid	Jan. 25, 2024, 12:47 p.m.
1483	June 22, 2023 16:49 PM	SHUUKU HC IV	SHUUKUHCIV	A1483	MTB Plus	Sputum	Negative		Valid	Jan. 25, 2024, 12:47 p.m.
1484	June 22, 2023 14:11 PM	SHUUKU HC IV	SHUUKUHCIV	A1484	MTB Plus	Sputum	Negative		Valid	Jan. 25, 2024, 12:47 p.m.
1485	June 22, 2023 13:48 PM	SHUUKU HC IV	SHUUKUHCIV	A1485	MTB Plus	Sputum	Negative		Valid	Jan. 25, 2024, 12:47 p.m.
1486	June 16, 2023 11:17 AM	SHUUKU HC IV	SHUUKUHCIV	A1486	MTB Plus	Sputum	Negative		Valid	Jan. 25, 2024, 12:47 p.m.
1487	June 16, 2023 10:51 AM	SHUUKU HC IV	SHUUKUHCIV	A1487	MTB Plus	Sputum	Negative		Valid	Jan. 25, 2024, 12:47 p.m.
1488	June 16, 2023 10:06 AM	SHUUKU HC IV	SHUUKUHCIV	A1488	MTB Plus	Sputum	Negative		Valid	Jan. 25, 2024, 12:47 p.m.
1489	June 16, 2023 09:42 AM	SHUUKU HC IV	SHUUKUHCIV	A1489	MTB Plus	Sputum	Negative		Valid	Jan. 25, 2024, 12:47 p.m.
1490	June 1, 2023 11:16 AM	SHUUKU HC IV	SHUUKUHCIV	A1490	MTB Plus	Sputum	Negative		Valid	Jan. 25, 2024, 12:47 p.m.
1491	May 10, 2023 17:14 PM	SHUUKU HC IV	SHUUKUHCIV	A1491	MTB Plus	Sputum	No result		Invalid	Jan. 25, 2024, 12:47 p.m.
1492	May 10, 2023 16:52 PM	SHUUKU HC IV	SHUUKUHCIV	A1492	MTB Plus	Sputum	Negative		Valid	Jan. 25, 2024, 12:47 p.m.
1493	May 10, 2023 15:35 PM	SHUUKU HC IV	SHUUKUHCIV	A1493	MTB Plus	Sputum	Negative		Valid	Jan. 25, 2024, 12:47 p.m.
1494	May 10, 2023 14:27 PM	SHUUKU HC IV	SHUUKUHCIV	A1494	MTB Plus	Sputum	Negative		Valid	Jan. 25, 2024, 12:47 p.m.
1495	May 10, 2023 14:23 PM	SHUUKU HC IV	SHUUKUHCIV	A1495	MTB Plus	Sputum	Negative		Valid	Jan. 25, 2024, 12:47 p.m.
1496	May 6, 2023 11:03 AM	SHUUKU HC IV	SHUUKUHCIV	A1496	MTB Plus	Sputum	Negative		Valid	Jan. 25, 2024, 12:47 p.m.
1497	May 2, 2023 14:03 PM	SHUUKU HC IV	SHUUKUHCIV	A1497	MTB Plus	Sputum	Negative		Valid	Jan. 25, 2024, 12:47 p.m.
1498	May 2, 2023 12:34 PM	SHUUKU HC IV	SHUUKUHCIV	A1498	MTB Plus	Sputum	Negative		Valid	Jan. 25, 2024, 12:47 p.m.
1499	April 29, 2023 12:43 PM	SHUUKU HC IV	SHUUKUHCIV	A1499	MTB Plus	Sputum	Negative		Valid	Jan. 25, 2024, 12:47 p.m.
1500	April 29, 2023 11:45 AM	SHUUKU HC IV	SHUUKUHCIV	A1500	MTB Plus	Sputum	Negative		Valid	Jan. 25, 2024, 12:47 p.m.
1501	April 28, 2023 12:56 PM	SHUUKU HC IV	SHUUKUHCIV	A1501	MTB Plus	Sputum	Negative		Valid	Jan. 25, 2024, 12:47 p.m.
1502	April 28, 2023 12:54 PM	SHUUKU HC IV	SHUUKUHCIV	A1502	MTB Plus	Sputum	Negative		Valid	Jan. 25, 2024, 12:47 p.m.
1503	April 28, 2023 11:30 AM	SHUUKU HC IV	SHUUKUHCIV	A1503	MTB Plus	Sputum	Negative		Valid	Jan. 25, 2024, 12:47 p.m.
1504	April 28, 2023 11:28 AM	SHUUKU HC IV	SHUUKUHCIV	A1504	MTB Plus	Sputum	Negative		Valid	Jan. 25, 2024, 12:47 p.m.
1505	April 28, 2023 09:04 AM	SHUUKU HC IV	SHUUKUHCIV	A1505	MTB Plus	Sputum	Negative		Valid	Jan. 25, 2024, 12:47 p.m.
1506	April 27, 2023 16:10 PM	SHUUKU HC IV	SHUUKUHCIV	A1506	MTB Plus	Sputum	No result		Error-1	Jan. 25, 2024, 12:47 p.m.
1507	April 27, 2023 14:07 PM	SHUUKU HC IV	SHUUKUHCIV	A1507	MTB Plus	Sputum	Negative		Valid	Jan. 25, 2024, 12:47 p.m.
1508	April 27, 2023 14:03 PM	SHUUKU HC IV	SHUUKUHCIV	A1508	MTB Plus	Sputum	Negative		Valid	Jan. 25, 2024, 12:47 p.m.
1509	April 27, 2023 11:44 AM	SHUUKU HC IV	SHUUKUHCIV	A1509	MTB Plus	Sputum	Negative		Valid	Jan. 25, 2024, 12:47 p.m.
1510	April 26, 2023 17:28 PM	SHUUKU HC IV	SHUUKUHCIV	A1510	MTB Plus	Sputum	Negative		Valid	Jan. 25, 2024, 12:47 p.m.
1511	April 26, 2023 16:47 PM	SHUUKU HC IV	SHUUKUHCIV	A1511	MTB Plus	Sputum	Negative		Valid	Jan. 25, 2024, 12:47 p.m.
1512	April 26, 2023 15:45 PM	SHUUKU HC IV	SHUUKUHCIV	A1512	MTB Plus	Sputum	Negative		Valid	Jan. 25, 2024, 12:47 p.m.
1513	April 26, 2023 15:43 PM	SHUUKU HC IV	SHUUKUHCIV	A1513	MTB Plus	Sputum	Negative		Valid	Jan. 25, 2024, 12:47 p.m.
1514	April 26, 2023 14:25 PM	SHUUKU HC IV	SHUUKUHCIV	A1514	MTB Plus	Sputum	Negative		Valid	Jan. 25, 2024, 12:47 p.m.
1515	April 26, 2023 13:08 PM	SHUUKU HC IV	SHUUKUHCIV	A1515	MTB Plus	Sputum	Negative		Valid	Jan. 25, 2024, 12:47 p.m.
1516	April 26, 2023 13:05 PM	SHUUKU HC IV	SHUUKUHCIV	A1516	MTB Plus	Sputum	Negative		Valid	Jan. 25, 2024, 12:47 p.m.
1517	April 22, 2023 13:32 PM	SHUUKU HC IV	SHUUKUHCIV	A1517	MTB Plus	Sputum	Negative		Valid	Jan. 25, 2024, 12:47 p.m.
1518	April 22, 2023 13:29 PM	SHUUKU HC IV	SHUUKUHCIV	A1518	MTB Plus	Sputum	Negative		Valid	Jan. 25, 2024, 12:47 p.m.
1519	April 22, 2023 12:52 PM	SHUUKU HC IV	SHUUKUHCIV	A1519	MTB Plus	Sputum	No result		Error-2	Jan. 25, 2024, 12:47 p.m.
1520	April 22, 2023 12:42 PM	SHUUKU HC IV	SHUUKUHCIV	A1520	MTB Plus	Sputum	Negative		Valid	Jan. 25, 2024, 12:47 p.m.
1521	April 22, 2023 11:06 AM	SHUUKU HC IV	SHUUKUHCIV	A1521	MTB Plus	Sputum	Negative		Valid	Jan. 25, 2024, 12:47 p.m.
1522	April 22, 2023 10:48 AM	SHUUKU HC IV	SHUUKUHCIV	A1522	MTB Plus	Sputum	Negative		Valid	Jan. 25, 2024, 12:47 p.m.
1523	April 22, 2023 10:19 AM	SHUUKU HC IV	SHUUKUHCIV	A1523	MTB Plus	Sputum	Negative		Valid	Jan. 25, 2024, 12:47 p.m.
1524	April 21, 2023 12:43 PM	SHUUKU HC IV	SHUUKUHCIV	A1524	MTB Plus	Sputum	Negative		Valid	Jan. 25, 2024, 12:47 p.m.
1525	April 21, 2023 12:36 PM	SHUUKU HC IV	SHUUKUHCIV	A1525	MTB Plus	Sputum	Negative		Valid	Jan. 25, 2024, 12:47 p.m.
1526	April 21, 2023 09:08 AM	SHUUKU HC IV	SHUUKUHCIV	A1526	MTB Plus	Sputum	Negative		Valid	Jan. 25, 2024, 12:47 p.m.
1527	April 21, 2023 08:27 AM	SHUUKU HC IV	SHUUKUHCIV	A1527	MTB Plus	Sputum	Negative		Valid	Jan. 25, 2024, 12:47 p.m.
1528	April 20, 2023 18:59 PM	SHUUKU HC IV	SHUUKUHCIV	A1528	MTB Plus	Sputum	Negative		Valid	Jan. 25, 2024, 12:47 p.m.
1529	April 20, 2023 18:32 PM	SHUUKU HC IV	SHUUKUHCIV	A1529	MTB Plus	Sputum	Negative		Valid	Jan. 25, 2024, 12:47 p.m.
1530	April 20, 2023 17:57 PM	SHUUKU HC IV	SHUUKUHCIV	A1530	MTB Plus	Sputum	Negative		Valid	Jan. 25, 2024, 12:47 p.m.
1531	April 20, 2023 17:04 PM	SHUUKU HC IV	SHUUKUHCIV	A1531	MTB Plus	Sputum	Negative		Valid	Jan. 25, 2024, 12:47 p.m.
1532	April 20, 2023 16:35 PM	SHUUKU HC IV	SHUUKUHCIV	A1532	MTB Plus	Sputum	Negative		Valid	Jan. 25, 2024, 12:47 p.m.
1533	April 19, 2023 11:43 AM	SHUUKU HC IV	SHUUKUHCIV	A1533	MTB Plus	Sputum	Negative		Valid	Jan. 25, 2024, 12:47 p.m.
1534	April 14, 2023 14:18 PM	SHUUKU HC IV	SHUUKUHCIV	A1534	MTB Plus	Sputum	Negative		Valid	Jan. 25, 2024, 12:47 p.m.
1535	April 14, 2023 14:17 PM	SHUUKU HC IV	SHUUKUHCIV	A1535	MTB Plus	Sputum	Negative		Valid	Jan. 25, 2024, 12:47 p.m.
1536	April 14, 2023 12:58 PM	SHUUKU HC IV	SHUUKUHCIV	A1536	MTB Plus	Sputum	Negative		Valid	Jan. 25, 2024, 12:47 p.m.
1537	April 14, 2023 12:55 PM	SHUUKU HC IV	SHUUKUHCIV	A1537	MTB Plus	Sputum	Negative		Valid	Jan. 25, 2024, 12:47 p.m.
1538	April 14, 2023 08:30 AM	SHUUKU HC IV	SHUUKUHCIV	A1538	MTB Plus	Sputum	Negative		Valid	Jan. 25, 2024, 12:47 p.m.
1539	April 4, 2023 10:56 AM	SHUUKU HC IV	SHUUKUHCIV	A1539	MTB Plus	Sputum	Negative		Valid	Jan. 25, 2024, 12:46 p.m.
1540	April 1, 2023 11:31 AM	SHUUKU HC IV	SHUUKUHCIV	A1540	MTB Plus	Sputum	Negative		Valid	Jan. 25, 2024, 12:46 p.m.
1541	June 29, 2023 13:18 PM	SHUUKU HC IV	SHUUKUHCIV	A1541	MTB Plus	Sputum	Negative		Valid	Jan. 25, 2024, 12:46 p.m.
1542	Jan. 25, 2024 11:56 AM	ISHONGORORO HC IV	ISHONGOROROHCIV	A1542	MTB Plus	Sputum	No result		Invalid	Jan. 25, 2024, 12:40 p.m.
1543	Jan. 25, 2024 11:48 AM	OMUGO HC IV	OMUGOHCIV	A1543	MTB Plus	Sputum	Negative		Valid	Jan. 25, 2024, 12:39 p.m.
1544	Jan. 25, 2024 11:31 AM	OMUGO HC IV	OMUGOHCIV	A1544	MTB Plus	Sputum	Negative		Valid	Jan. 25, 2024, 12:22 p.m.
1545	Jan. 25, 2024 11:00 AM	OMUGO HC IV	OMUGOHCIV	A1545	MTB Plus	Sputum	Negative		Valid	Jan. 25, 2024, 12:22 p.m.
1546	Jan. 25, 2024 11:28 AM	RUBUGURI HC IV	RUBUGURIHCIV	A1546	MTB Plus	Sputum	No result		Invalid	Jan. 25, 2024, 12:13 p.m.
1547	Jan. 25, 2024 11:22 AM	ISHONGORORO HC IV	ISHONGOROROHCIV	A1547	MTB Plus	Sputum	No result		Invalid	Jan. 25, 2024, 12:06 p.m.
1548	Jan. 25, 2024 11:18 AM	RUBUGURI HC IV	RUBUGURIHCIV	A1548	MTB Plus	Sputum	Negative		Valid	Jan. 25, 2024, 12:01 p.m.
1549	Jan. 25, 2024 11:00 AM	OMUGO HC IV	OMUGOHCIV	A1549	MTB Plus	Sputum	Negative		Valid	Jan. 25, 2024, 11:46 a.m.
1550	Jan. 25, 2024 11:02 AM	ISHONGORORO HC IV	ISHONGOROROHCIV	A1550	MTB Plus	Sputum	No result		Invalid	Jan. 25, 2024, 11:44 a.m.
1551	Jan. 25, 2024 10:41 AM	OMUGO HC IV	OMUGOHCIV	A1551	MTB Plus	Sputum	Negative		Valid	Jan. 25, 2024, 11:25 a.m.
1552	Jan. 25, 2024 10:37 AM	ISHONGORORO HC IV	ISHONGOROROHCIV	A1552	MTB Plus	Sputum	No result		Invalid	Jan. 25, 2024, 11:20 a.m.
1553	Jan. 25, 2024 10:25 AM	RUBUGURI HC IV	RUBUGURIHCIV	A1553	MTB Plus	Sputum	Negative		Valid	Jan. 25, 2024, 11:15 a.m.
1554	Jan. 25, 2024 10:28 AM	RUBUGURI HC IV	RUBUGURIHCIV	A1554	MTB Plus	Sputum	Negative		Valid	Jan. 25, 2024, 11:15 a.m.
1555	Jan. 25, 2024 10:11 AM	ISHONGORORO HC IV	ISHONGOROROHCIV	A1555	MTB Plus	Sputum	Negative		Valid	Jan. 25, 2024, 10:58 a.m.
1556	Jan. 25, 2024 10:09 AM	OMUGO HC IV	OMUGOHCIV	A1556	MTB Plus	Sputum	Negative		Valid	Jan. 25, 2024, 10:54 a.m.
1557	Jan. 25, 2024 09:51 AM	ISHONGORORO HC IV	ISHONGOROROHCIV	A1557	MTB Plus	Sputum	Negative		Valid	Jan. 25, 2024, 10:35 a.m.
1558	Jan. 25, 2024 08:55 AM	BIISO HC IV	BiisoLab	A1558	MTB Plus	Sputum	Positive	Rif Resistance not detected	Valid	Jan. 25, 2024, 10:21 a.m.
1559	Jan. 25, 2024 09:23 AM	ISHONGORORO HC IV	ISHONGOROROHCIV	A1559	MTB Plus	Sputum	Negative		Valid	Jan. 25, 2024, 10:07 a.m.
1560	Jan. 25, 2024 09:01 AM	ISHONGORORO HC IV	ISHONGOROROHCIV	A1560	MTB Plus	Sputum	Negative		Valid	Jan. 25, 2024, 9:47 a.m.
1561	Jan. 24, 2024 13:30 PM	ISHONGORORO HC IV	ISHONGOROROHCIV	A1561	MTB Plus	Sputum	Negative		Valid	Jan. 25, 2024, 8:28 a.m.
1562	Jan. 24, 2024 13:52 PM	ISHONGORORO HC IV	ISHONGOROROHCIV	A1562	MTB Plus	Sputum	Negative		Valid	Jan. 25, 2024, 8:27 a.m.
1563	Jan. 24, 2024 21:33 PM	OMUGO HC IV	OMUGOHCIV	A1563	MTB Plus	Sputum	Negative		Valid	Jan. 24, 2024, 10:20 p.m.
1564	Jan. 24, 2024 21:30 PM	OMUGO HC IV	OMUGOHCIV	A1564	MTB Plus	Sputum	Negative		Valid	Jan. 24, 2024, 10:20 p.m.
1565	Jan. 24, 2024 20:42 PM	OMUGO HC IV	OMUGOHCIV	A1565	MTB Plus	Sputum	Negative		Valid	Jan. 24, 2024, 9:31 p.m.
1566	Jan. 24, 2024 20:40 PM	OMUGO HC IV	OMUGOHCIV	A1566	MTB Plus	Sputum	Negative		Valid	Jan. 24, 2024, 9:27 p.m.
1567	Jan. 24, 2024 17:40 PM	OMUGO HC IV	OMUGOHCIV	A1567	MTB Plus	Sputum	Negative		Valid	Jan. 24, 2024, 8:34 p.m.
1568	Jan. 24, 2024 16:59 PM	RUBUGURI HC IV	RUBUGURIHCIV	A1568	MTB Plus	Sputum	No result		Invalid	Jan. 24, 2024, 5:42 p.m.
1569	Jan. 24, 2024 16:56 PM	RUBUGURI HC IV	RUBUGURIHCIV	A1569	MTB Plus	Sputum	No result		Invalid	Jan. 24, 2024, 5:41 p.m.
1570	Jan. 24, 2024 16:42 PM	OMUGO HC IV	OMUGOHCIV	A1570	MTB Plus	Sputum	Positive	Rif Resistance not detected	Valid	Jan. 24, 2024, 5:27 p.m.
1571	Jan. 24, 2024 16:22 PM	OMUGO HC IV	OMUGOHCIV	A1571	MTB Plus	Sputum	Negative		Valid	Jan. 24, 2024, 5:11 p.m.
1572	Jan. 24, 2024 15:24 PM	RUBUGURI HC IV	RUBUGURIHCIV	A1572	MTB Plus	Sputum	Negative		Valid	Jan. 24, 2024, 4:47 p.m.
1573	Jan. 24, 2024 15:22 PM	RUBUGURI HC IV	RUBUGURIHCIV	A1573	MTB Plus	Sputum	Negative		Valid	Jan. 24, 2024, 4:47 p.m.
1574	Jan. 24, 2024 15:36 PM	OMUGO HC IV	OMUGOHCIV	A1574	MTB Plus	Sputum	Negative		Valid	Jan. 24, 2024, 4:23 p.m.
1575	Jan. 24, 2024 14:44 PM	OMUGO HC IV	OMUGOHCIV	A1575	MTB Plus	Sputum	Negative		Valid	Jan. 24, 2024, 3:31 p.m.
1576	Jan. 24, 2024 14:30 PM	BUKUKU HC IV	BukukuLab	A1576	MTB Plus	Sputum	Positive	Rif Resistance not detected	Valid	Jan. 24, 2024, 3:11 p.m.
1577	Jan. 24, 2024 13:41 PM	BUKUKU HC IV	BukukuLab	A1577	MTB Plus	Sputum	Negative		Valid	Jan. 24, 2024, 3:11 p.m.
1578	Jan. 24, 2024 13:39 PM	OMUGO HC IV	OMUGOHCIV	A1578	MTB Plus	Sputum	Negative		Valid	Jan. 24, 2024, 2:37 p.m.
1579	Jan. 24, 2024 13:15 PM	OMUGO HC IV	OMUGOHCIV	A1579	MTB Plus	Sputum	Negative		Valid	Jan. 24, 2024, 2:36 p.m.
1580	Jan. 24, 2024 13:41 PM	BUKUKU HC IV	BukukuLab	A1580	MTB Plus	Sputum	Negative		Valid	Jan. 24, 2024, 2:30 p.m.
1581	Jan. 24, 2024 13:20 PM	RUBUGURI HC IV	RUBUGURIHCIV	A1581	MTB Plus	Sputum	No result		Invalid	Jan. 24, 2024, 2:08 p.m.
1582	Jan. 24, 2024 13:03 PM	ISHONGORORO HC IV	ISHONGOROROHCIV	A1582	MTB Plus	Sputum	Negative		Valid	Jan. 24, 2024, 1:48 p.m.
1583	Jan. 24, 2024 12:52 PM	BUKUKU HC IV	BukukuLab	A1583	MTB Plus	Sputum	Negative		Valid	Jan. 24, 2024, 1:34 p.m.
1584	Jan. 24, 2024 12:05 PM	BUKUKU HC IV	BukukuLab	A1584	MTB Plus	Sputum	Negative		Valid	Jan. 24, 2024, 1:34 p.m.
1585	Jan. 24, 2024 11:36 AM	BUKUKU HC IV	BukukuLab	A1585	MTB Plus	Sputum	Negative		Valid	Jan. 24, 2024, 1:34 p.m.
1586	Jan. 24, 2024 12:49 PM	OMUGO HC IV	OMUGOHCIV	A1586	MTB Plus	Sputum	Negative		Valid	Jan. 24, 2024, 1:33 p.m.
1587	Jan. 24, 2024 12:40 PM	ISHONGORORO HC IV	ISHONGOROROHCIV	A1587	MTB Plus	Sputum	Negative		Valid	Jan. 24, 2024, 1:25 p.m.
1588	Jan. 24, 2024 12:35 PM	RUBUGURI HC IV	RUBUGURIHCIV	A1588	MTB Plus	Sputum	No result		Invalid	Jan. 24, 2024, 1:20 p.m.
1589	Jan. 24, 2024 12:30 PM	RUBUGURI HC IV	RUBUGURIHCIV	A1589	MTB Plus	Sputum	No result		Invalid	Jan. 24, 2024, 1:16 p.m.
1590	Jan. 23, 2024 15:45 PM	RUBUGURI HC IV	RUBUGURIHCIV	A1590	MTB Plus	Sputum	No result		Invalid	Jan. 24, 2024, 1:16 p.m.
1591	Jan. 23, 2024 15:32 PM	RUBUGURI HC IV	RUBUGURIHCIV	A1591	MTB Plus	Sputum	No result		Error-5	Jan. 24, 2024, 1:16 p.m.
1592	Jan. 24, 2024 12:02 PM	ISHONGORORO HC IV	ISHONGOROROHCIV	A1592	MTB Plus	Sputum	Negative		Valid	Jan. 24, 2024, 12:48 p.m.
1593	Jan. 24, 2024 11:50 AM	ISHONGORORO HC IV	ISHONGOROROHCIV	A1593	MTB Plus	Sputum	No result		Invalid	Jan. 24, 2024, 12:36 p.m.
1594	Jan. 24, 2024 10:54 AM	ISHONGORORO HC IV	ISHONGOROROHCIV	A1594	MTB Plus	Sputum	No result		Invalid	Jan. 24, 2024, 11:37 a.m.
1595	Jan. 24, 2024 10:27 AM	ISHONGORORO HC IV	ISHONGOROROHCIV	A1595	MTB Plus	Sputum	No result		Invalid	Jan. 24, 2024, 11:13 a.m.
1596	Jan. 24, 2024 10:03 AM	ISHONGORORO HC IV	ISHONGOROROHCIV	A1596	MTB Plus	Sputum	No result		Invalid	Jan. 24, 2024, 10:49 a.m.
1597	Jan. 24, 2024 09:39 AM	ISHONGORORO HC IV	ISHONGOROROHCIV	A1597	MTB Plus	Sputum	No result		Invalid	Jan. 24, 2024, 10:24 a.m.
1598	Jan. 24, 2024 09:14 AM	ISHONGORORO HC IV	ISHONGOROROHCIV	A1598	MTB Plus	Sputum	Negative		Valid	Jan. 24, 2024, 9:59 a.m.
1599	Jan. 23, 2024 19:50 PM	NGOMA HCIV	NgomaHCIV	A1599	MTB Plus	Sputum	Negative		Valid	Jan. 24, 2024, 6:51 a.m.
1600	Jan. 22, 2024 18:59 PM	NGOMA HCIV	NgomaHCIV	A1600	MTB Plus	Sputum	Negative		Valid	Jan. 23, 2024, 7:06 p.m.
1601	Jan. 22, 2024 16:11 PM	NGOMA HCIV	NgomaHCIV	A1601	MTB Plus	Sputum	Negative		Valid	Jan. 23, 2024, 7:06 p.m.
1602	Jan. 22, 2024 16:09 PM	NGOMA HCIV	NgomaHCIV	A1602	MTB Plus	Sputum	Negative		Valid	Jan. 23, 2024, 7:06 p.m.
1603	Jan. 22, 2024 15:22 PM	NGOMA HCIV	NgomaHCIV	A1603	MTB Plus	Sputum	No result		Invalid	Jan. 23, 2024, 7:06 p.m.
1604	Jan. 21, 2024 16:52 PM	NGOMA HCIV	NgomaHCIV	A1604	MTB Plus	BLANK Ext	Negative		Valid	Jan. 23, 2024, 7:06 p.m.
1605	Jan. 21, 2024 16:50 PM	NGOMA HCIV	NgomaHCIV	A1605	MTB Plus	BLANK Ext	Negative		Valid	Jan. 23, 2024, 7:06 p.m.
1606	Jan. 21, 2024 15:08 PM	NGOMA HCIV	NgomaHCIV	A1606	MTB Plus	BLANK Ext	Negative		Valid	Jan. 23, 2024, 7:06 p.m.
1607	Jan. 21, 2024 11:27 AM	NGOMA HCIV	NgomaHCIV	A1607	MTB Plus	BLANK Ext	Negative		Valid	Jan. 23, 2024, 7:06 p.m.
1608	Jan. 21, 2024 10:16 AM	NGOMA HCIV	NgomaHCIV	A1608	MTB Plus	BLANK Ext	Negative		Valid	Jan. 23, 2024, 7:06 p.m.
1609	Jan. 21, 2024 10:03 AM	NGOMA HCIV	NgomaHCIV	A1609	MTB Plus	BLANK Ext	No result		Error-2	Jan. 23, 2024, 7:06 p.m.
1610	Jan. 21, 2024 09:58 AM	NGOMA HCIV	NgomaHCIV	A1610	MTB Plus	BLANK Ext	Negative		Valid	Jan. 23, 2024, 7:06 p.m.
1611	Jan. 20, 2024 18:59 PM	NGOMA HCIV	NgomaHCIV	A1611	MTB Plus	BLANK Ext	Negative		Valid	Jan. 23, 2024, 7:06 p.m.
1612	Jan. 20, 2024 18:58 PM	NGOMA HCIV	NgomaHCIV	A1612	MTB Plus	BLANK Ext	Negative		Valid	Jan. 23, 2024, 7:06 p.m.
1613	Jan. 18, 2024 17:40 PM	NGOMA HCIV	NgomaHCIV	A1613	MTB Plus	Sputum	No result		Invalid	Jan. 23, 2024, 7:06 p.m.
1614	Jan. 18, 2024 16:48 PM	NGOMA HCIV	NgomaHCIV	A1614	MTB Plus	Sputum	No result		Invalid	Jan. 23, 2024, 7:06 p.m.
1615	Jan. 18, 2024 16:46 PM	NGOMA HCIV	NgomaHCIV	A1615	MTB Plus	Sputum	No result		Invalid	Jan. 23, 2024, 7:06 p.m.
1616	Jan. 18, 2024 15:47 PM	NGOMA HCIV	NgomaHCIV	A1616	MTB Plus	Sputum	Negative		Valid	Jan. 23, 2024, 7:06 p.m.
1617	Jan. 18, 2024 15:43 PM	NGOMA HCIV	NgomaHCIV	A1617	MTB Plus	Sputum	Negative		Valid	Jan. 23, 2024, 7:06 p.m.
1618	Jan. 17, 2024 15:51 PM	NGOMA HCIV	NgomaHCIV	A1618	MTB Plus	Sputum	Negative		Valid	Jan. 23, 2024, 7:06 p.m.
1619	Jan. 17, 2024 15:20 PM	NGOMA HCIV	NgomaHCIV	A1619	MTB Plus	Sputum	Negative		Valid	Jan. 23, 2024, 7:06 p.m.
1620	Jan. 17, 2024 14:43 PM	NGOMA HCIV	NgomaHCIV	A1620	MTB Plus	Sputum	Negative		Valid	Jan. 23, 2024, 7:06 p.m.
1621	Jan. 17, 2024 14:12 PM	NGOMA HCIV	NgomaHCIV	A1621	MTB Plus	Sputum	Negative		Valid	Jan. 23, 2024, 7:06 p.m.
1622	Jan. 16, 2024 20:20 PM	NGOMA HCIV	NgomaHCIV	A1622	MTB Plus	Sputum	Negative		Valid	Jan. 23, 2024, 7:06 p.m.
1623	Jan. 16, 2024 17:21 PM	NGOMA HCIV	NgomaHCIV	A1623	MTB Plus	Sputum	Negative		Valid	Jan. 23, 2024, 7:06 p.m.
1624	Jan. 15, 2024 22:35 PM	NGOMA HCIV	NgomaHCIV	A1624	MTB Plus	Sputum	Positive	Rif Resistance not detected	Valid	Jan. 23, 2024, 7:06 p.m.
1625	Jan. 15, 2024 20:50 PM	NGOMA HCIV	NgomaHCIV	A1625	MTB Plus	Sputum	Negative		Valid	Jan. 23, 2024, 7:06 p.m.
1626	Jan. 15, 2024 19:22 PM	NGOMA HCIV	NgomaHCIV	A1626	MTB Plus	Sputum	Negative		Valid	Jan. 23, 2024, 7:06 p.m.
1627	Jan. 13, 2024 13:31 PM	NGOMA HCIV	NgomaHCIV	A1627	MTB Plus	Sputum	Negative		Valid	Jan. 23, 2024, 7:06 p.m.
1628	Jan. 12, 2024 15:21 PM	NGOMA HCIV	NgomaHCIV	A1628	MTB Plus	Sputum	Negative		Valid	Jan. 23, 2024, 7:06 p.m.
1629	Jan. 12, 2024 12:42 PM	NGOMA HCIV	NgomaHCIV	A1629	MTB Plus	Sputum	Negative		Valid	Jan. 23, 2024, 7:06 p.m.
1630	Jan. 12, 2024 11:54 AM	NGOMA HCIV	NgomaHCIV	A1630	MTB Plus	Sputum	No result		Invalid	Jan. 23, 2024, 7:06 p.m.
1631	Jan. 10, 2024 11:57 AM	NGOMA HCIV	NgomaHCIV	A1631	MTB Plus	Sputum	Negative		Valid	Jan. 23, 2024, 7:06 p.m.
1632	Jan. 10, 2024 11:31 AM	NGOMA HCIV	NgomaHCIV	A1632	MTB Plus	Sputum	Negative		Valid	Jan. 23, 2024, 7:06 p.m.
1633	Jan. 4, 2024 17:58 PM	NGOMA HCIV	NgomaHCIV	A1633	MTB Plus	Sputum	Negative		Valid	Jan. 23, 2024, 7:06 p.m.
1634	Dec. 26, 2023 16:34 PM	NGOMA HCIV	NgomaHCIV	A1634	MTB Plus	Sputum	No result		Invalid	Jan. 23, 2024, 7:06 p.m.
1635	Dec. 26, 2023 16:04 PM	NGOMA HCIV	NgomaHCIV	A1635	MTB Plus	Sputum	No result		Invalid	Jan. 23, 2024, 7:06 p.m.
1636	Jan. 23, 2024 15:55 PM	ISHONGORORO HC IV	ISHONGOROROHCIV	A1636	MTB Plus	Sputum	Negative		Valid	Jan. 23, 2024, 6:04 p.m.
1637	Jan. 23, 2024 15:36 PM	BUKUKU HC IV	BukukuLab	A1637	MTB Plus	Sputum	Negative		Valid	Jan. 23, 2024, 4:19 p.m.
1638	Jan. 23, 2024 14:55 PM	ISHONGORORO HC IV	ISHONGOROROHCIV	A1638	MTB Plus	Sputum	Negative		Valid	Jan. 23, 2024, 3:53 p.m.
1639	Jan. 23, 2024 14:58 PM	RUBUGURI HC IV	RUBUGURIHCIV	A1639	MTB Plus	Sputum	No result		Invalid	Jan. 23, 2024, 3:40 p.m.
1640	Jan. 23, 2024 14:35 PM	ISHONGORORO HC IV	ISHONGOROROHCIV	A1640	MTB Plus	Sputum	No result		Invalid	Jan. 23, 2024, 3:31 p.m.
1641	Jan. 23, 2024 15:19 PM	RUBUGURI HC IV	RUBUGURIHCIV	A1641	MTB Plus	Sputum	No result		Error-1	Jan. 23, 2024, 3:31 p.m.
1642	Jan. 23, 2024 12:45 PM	RUBUGURI HC IV	RUBUGURIHCIV	A1642	MTB Plus	Sputum	No result		Invalid	Jan. 23, 2024, 2:55 p.m.
1643	Jan. 23, 2024 13:49 PM	NANKOMA HC IV	NankomaLab	A1643	MTB Plus	Sputum	Negative		Valid	Jan. 23, 2024, 2:27 p.m.
1644	Jan. 23, 2024 13:25 PM	ISHONGORORO HC IV	ISHONGOROROHCIV	A1644	MTB Plus	Sputum	Negative		Valid	Jan. 23, 2024, 2:13 p.m.
1645	Jan. 23, 2024 13:28 PM	BUKUKU HC IV	BukukuLab	A1645	MTB Plus	Sputum	Negative		Valid	Jan. 23, 2024, 2:12 p.m.
1646	Jan. 23, 2024 13:17 PM	NANKOMA HC IV	NankomaLab	A1646	MTB Plus	Sputum	Negative		Valid	Jan. 23, 2024, 2:09 p.m.
1647	Jan. 23, 2024 13:11 PM	ISHONGORORO HC IV	ISHONGOROROHCIV	A1647	MTB Plus	Sputum	Negative		Valid	Jan. 23, 2024, 2:02 p.m.
1648	Jan. 23, 2024 13:19 PM	BUKUKU HC IV	BukukuLab	A1648	MTB Plus	Sputum	Negative		Valid	Jan. 23, 2024, 2:01 p.m.
1649	Jan. 23, 2024 13:17 PM	NANKOMA HC IV	NankomaLab	A1649	MTB Plus	Sputum	Negative		Valid	Jan. 23, 2024, 1:41 p.m.
1650	Jan. 23, 2024 12:43 PM	BIISO HC IV	BiisoLab	A1650	MTB Plus	Sputum	Negative		Valid	Jan. 23, 2024, 1:30 p.m.
1651	Jan. 23, 2024 12:38 PM	ISHONGORORO HC IV	ISHONGOROROHCIV	A1651	MTB Plus	Sputum	Negative		Valid	Jan. 23, 2024, 1:24 p.m.
1652	Jan. 23, 2024 12:37 PM	BUKUKU HC IV	BukukuLab	A1652	MTB Plus	Sputum	Negative		Valid	Jan. 23, 2024, 1:21 p.m.
1653	Jan. 23, 2024 12:28 PM	BUKUKU HC IV	BukukuLab	A1653	MTB Plus	Sputum	Negative		Valid	Jan. 23, 2024, 1:21 p.m.
1654	Jan. 23, 2024 12:20 PM	BIISO HC IV	BiisoLab	A1654	MTB Plus	Sputum	Negative		Valid	Jan. 23, 2024, 1:15 p.m.
1655	Jan. 23, 2024 11:56 AM	BIISO HC IV	BiisoLab	A1655	MTB Plus	Sputum	Negative		Valid	Jan. 23, 2024, 1:15 p.m.
1656	Jan. 23, 2024 12:19 PM	ISHONGORORO HC IV	ISHONGOROROHCIV	A1656	MTB Plus	Sputum	Negative		Valid	Jan. 23, 2024, 1:05 p.m.
1657	Jan. 22, 2024 14:43 PM	RUBUGURI HC IV	RUBUGURIHCIV	A1657	MTB Plus	Sputum	Negative		Valid	Jan. 23, 2024, 12:42 p.m.
1658	Jan. 22, 2024 14:23 PM	RUBUGURI HC IV	RUBUGURIHCIV	A1658	MTB Plus	Sputum	Negative		Valid	Jan. 23, 2024, 12:42 p.m.
1659	Jan. 22, 2024 13:57 PM	RUBUGURI HC IV	RUBUGURIHCIV	A1659	MTB Plus	Sputum	No result		Invalid	Jan. 23, 2024, 12:42 p.m.
1660	Jan. 22, 2024 13:34 PM	RUBUGURI HC IV	RUBUGURIHCIV	A1660	MTB Plus	Sputum	Negative		Valid	Jan. 23, 2024, 12:42 p.m.
1661	Jan. 22, 2024 11:34 AM	RUBUGURI HC IV	RUBUGURIHCIV	A1661	MTB Plus	Sputum	Negative		Valid	Jan. 23, 2024, 12:42 p.m.
1662	Jan. 22, 2024 10:45 AM	RUBUGURI HC IV	RUBUGURIHCIV	A1662	MTB Plus	Sputum	Negative		Valid	Jan. 23, 2024, 12:42 p.m.
1663	Jan. 22, 2024 10:43 AM	RUBUGURI HC IV	RUBUGURIHCIV	A1663	MTB Plus	Sputum	Negative		Valid	Jan. 23, 2024, 12:42 p.m.
1664	Jan. 21, 2024 17:27 PM	RUBUGURI HC IV	RUBUGURIHCIV	A1664	MTB Plus	Sputum	Negative		Valid	Jan. 23, 2024, 12:42 p.m.
1665	Jan. 21, 2024 17:23 PM	RUBUGURI HC IV	RUBUGURIHCIV	A1665	MTB Plus	Sputum	Negative		Valid	Jan. 23, 2024, 12:42 p.m.
1666	Jan. 21, 2024 16:40 PM	RUBUGURI HC IV	RUBUGURIHCIV	A1666	MTB Plus	Sputum	No result		Invalid	Jan. 23, 2024, 12:42 p.m.
1667	Jan. 21, 2024 16:36 PM	RUBUGURI HC IV	RUBUGURIHCIV	A1667	MTB Plus	Sputum	Negative		Valid	Jan. 23, 2024, 12:42 p.m.
1668	Jan. 21, 2024 15:52 PM	RUBUGURI HC IV	RUBUGURIHCIV	A1668	MTB Plus	Sputum	Negative		Valid	Jan. 23, 2024, 12:42 p.m.
1669	Jan. 21, 2024 15:46 PM	RUBUGURI HC IV	RUBUGURIHCIV	A1669	MTB Plus	Sputum	No result		Invalid	Jan. 23, 2024, 12:42 p.m.
1670	Jan. 21, 2024 15:35 PM	RUBUGURI HC IV	RUBUGURIHCIV	A1670	MTB Plus	Sputum	No result		Error-1	Jan. 23, 2024, 12:42 p.m.
1671	Jan. 21, 2024 15:05 PM	RUBUGURI HC IV	RUBUGURIHCIV	A1671	MTB Plus	Sputum	Negative		Valid	Jan. 23, 2024, 12:42 p.m.
1672	Jan. 21, 2024 14:49 PM	RUBUGURI HC IV	RUBUGURIHCIV	A1672	MTB Plus	Sputum	No result		Invalid	Jan. 23, 2024, 12:42 p.m.
1673	Jan. 21, 2024 14:19 PM	RUBUGURI HC IV	RUBUGURIHCIV	A1673	MTB Plus	Sputum	No result		Invalid	Jan. 23, 2024, 12:42 p.m.
1674	Jan. 21, 2024 14:03 PM	RUBUGURI HC IV	RUBUGURIHCIV	A1674	MTB Plus	Sputum	Negative		Valid	Jan. 23, 2024, 12:42 p.m.
1675	Jan. 21, 2024 13:37 PM	RUBUGURI HC IV	RUBUGURIHCIV	A1675	MTB Plus	Sputum	No result		Invalid	Jan. 23, 2024, 12:42 p.m.
1676	Jan. 19, 2024 16:50 PM	RUBUGURI HC IV	RUBUGURIHCIV	A1676	MTB Plus	Sputum	Negative		Valid	Jan. 23, 2024, 12:42 p.m.
1677	Jan. 19, 2024 15:51 PM	RUBUGURI HC IV	RUBUGURIHCIV	A1677	MTB Plus	Sputum	Negative		Valid	Jan. 23, 2024, 12:42 p.m.
1678	Jan. 19, 2024 15:32 PM	RUBUGURI HC IV	RUBUGURIHCIV	A1678	MTB Plus	Sputum	Negative		Valid	Jan. 23, 2024, 12:42 p.m.
1679	Jan. 19, 2024 15:02 PM	RUBUGURI HC IV	RUBUGURIHCIV	A1679	MTB Plus	Sputum	No result		Invalid	Jan. 23, 2024, 12:42 p.m.
1680	Jan. 19, 2024 14:42 PM	RUBUGURI HC IV	RUBUGURIHCIV	A1680	MTB Plus	Sputum	Negative		Valid	Jan. 23, 2024, 12:42 p.m.
1681	Jan. 19, 2024 14:13 PM	RUBUGURI HC IV	RUBUGURIHCIV	A1681	MTB Plus	Sputum	Negative		Valid	Jan. 23, 2024, 12:42 p.m.
1682	Jan. 19, 2024 13:38 PM	RUBUGURI HC IV	RUBUGURIHCIV	A1682	MTB Plus	Sputum	Negative		Valid	Jan. 23, 2024, 12:42 p.m.
1683	Jan. 19, 2024 13:23 PM	RUBUGURI HC IV	RUBUGURIHCIV	A1683	MTB Plus	Sputum	Negative		Valid	Jan. 23, 2024, 12:42 p.m.
1684	Jan. 19, 2024 12:54 PM	RUBUGURI HC IV	RUBUGURIHCIV	A1684	MTB Plus	Sputum	No result		Invalid	Jan. 23, 2024, 12:42 p.m.
1685	Jan. 18, 2024 13:51 PM	RUBUGURI HC IV	RUBUGURIHCIV	A1685	MTB Plus	Sputum	Negative		Valid	Jan. 23, 2024, 12:42 p.m.
1686	Jan. 18, 2024 13:19 PM	RUBUGURI HC IV	RUBUGURIHCIV	A1686	MTB Plus	Sputum	Negative		Valid	Jan. 23, 2024, 12:42 p.m.
1687	Jan. 18, 2024 13:04 PM	RUBUGURI HC IV	RUBUGURIHCIV	A1687	MTB Plus	Sputum	Negative		Valid	Jan. 23, 2024, 12:42 p.m.
1688	Jan. 18, 2024 12:48 PM	RUBUGURI HC IV	RUBUGURIHCIV	A1688	MTB Plus	Sputum	No result		Error-2	Jan. 23, 2024, 12:42 p.m.
1689	Jan. 18, 2024 12:13 PM	RUBUGURI HC IV	RUBUGURIHCIV	A1689	MTB Plus	Sputum	Negative		Valid	Jan. 23, 2024, 12:42 p.m.
1690	Jan. 18, 2024 11:52 AM	RUBUGURI HC IV	RUBUGURIHCIV	A1690	MTB Plus	Sputum	Negative		Valid	Jan. 23, 2024, 12:42 p.m.
1691	Jan. 17, 2024 19:38 PM	RUBUGURI HC IV	RUBUGURIHCIV	A1691	MTB Plus	Sputum	Negative		Valid	Jan. 23, 2024, 12:42 p.m.
1692	Jan. 17, 2024 19:37 PM	RUBUGURI HC IV	RUBUGURIHCIV	A1692	MTB Plus	Sputum	Negative		Valid	Jan. 23, 2024, 12:42 p.m.
1693	Jan. 17, 2024 18:22 PM	RUBUGURI HC IV	RUBUGURIHCIV	A1693	MTB Plus	Sputum	Negative		Valid	Jan. 23, 2024, 12:42 p.m.
1694	Jan. 17, 2024 18:20 PM	RUBUGURI HC IV	RUBUGURIHCIV	A1694	MTB Plus	Sputum	Negative		Valid	Jan. 23, 2024, 12:42 p.m.
1695	Jan. 17, 2024 18:13 PM	RUBUGURI HC IV	RUBUGURIHCIV	A1695	MTB Plus	Sputum	No result		Error-2	Jan. 23, 2024, 12:42 p.m.
1696	Jan. 17, 2024 17:27 PM	RUBUGURI HC IV	RUBUGURIHCIV	A1696	MTB Plus	Sputum	No result		Invalid	Jan. 23, 2024, 12:42 p.m.
1697	Jan. 17, 2024 17:23 PM	RUBUGURI HC IV	RUBUGURIHCIV	A1697	MTB Plus	Sputum	No result		Invalid	Jan. 23, 2024, 12:42 p.m.
1698	Jan. 17, 2024 15:57 PM	RUBUGURI HC IV	RUBUGURIHCIV	A1698	MTB Plus	Sputum	Negative		Valid	Jan. 23, 2024, 12:42 p.m.
1699	Jan. 17, 2024 15:38 PM	RUBUGURI HC IV	RUBUGURIHCIV	A1699	MTB Plus	Sputum	Negative		Valid	Jan. 23, 2024, 12:42 p.m.
1700	Jan. 17, 2024 15:09 PM	RUBUGURI HC IV	RUBUGURIHCIV	A1700	MTB Plus	Sputum	Negative		Valid	Jan. 23, 2024, 12:42 p.m.
1701	Jan. 17, 2024 14:45 PM	RUBUGURI HC IV	RUBUGURIHCIV	A1701	MTB Plus	Sputum	Negative		Valid	Jan. 23, 2024, 12:42 p.m.
1702	Jan. 17, 2024 14:23 PM	RUBUGURI HC IV	RUBUGURIHCIV	A1702	MTB Plus	Sputum	No result		Invalid	Jan. 23, 2024, 12:42 p.m.
1703	Jan. 17, 2024 13:50 PM	RUBUGURI HC IV	RUBUGURIHCIV	A1703	MTB Plus	Sputum	Negative		Valid	Jan. 23, 2024, 12:42 p.m.
1704	Jan. 17, 2024 13:32 PM	RUBUGURI HC IV	RUBUGURIHCIV	A1704	MTB Plus	Sputum	Negative		Valid	Jan. 23, 2024, 12:42 p.m.
1705	Jan. 17, 2024 13:04 PM	RUBUGURI HC IV	RUBUGURIHCIV	A1705	MTB Plus	Sputum	Negative		Valid	Jan. 23, 2024, 12:42 p.m.
1706	Jan. 17, 2024 12:45 PM	RUBUGURI HC IV	RUBUGURIHCIV	A1706	MTB Plus	Sputum	Negative		Valid	Jan. 23, 2024, 12:42 p.m.
1707	Jan. 15, 2024 15:40 PM	RUBUGURI HC IV	RUBUGURIHCIV	A1707	MTB Plus	Sputum	Negative		Valid	Jan. 23, 2024, 12:42 p.m.
1708	Jan. 15, 2024 15:17 PM	RUBUGURI HC IV	RUBUGURIHCIV	A1708	MTB Plus	Sputum	Negative		Valid	Jan. 23, 2024, 12:42 p.m.
1709	Jan. 15, 2024 14:43 PM	RUBUGURI HC IV	RUBUGURIHCIV	A1709	MTB Plus	Sputum	Negative		Valid	Jan. 23, 2024, 12:42 p.m.
1710	Jan. 14, 2024 17:05 PM	RUBUGURI HC IV	RUBUGURIHCIV	A1710	MTB Plus	Sputum	Negative		Valid	Jan. 23, 2024, 12:42 p.m.
1711	Jan. 14, 2024 16:43 PM	RUBUGURI HC IV	RUBUGURIHCIV	A1711	MTB Plus	Sputum	Negative		Valid	Jan. 23, 2024, 12:42 p.m.
1712	Jan. 14, 2024 16:21 PM	RUBUGURI HC IV	RUBUGURIHCIV	A1712	MTB Plus	Sputum	No result		Invalid	Jan. 23, 2024, 12:42 p.m.
1713	Jan. 14, 2024 15:55 PM	RUBUGURI HC IV	RUBUGURIHCIV	A1713	MTB Plus	Sputum	Negative		Valid	Jan. 23, 2024, 12:42 p.m.
1714	Jan. 14, 2024 15:33 PM	RUBUGURI HC IV	RUBUGURIHCIV	A1714	MTB Plus	Sputum	Negative		Valid	Jan. 23, 2024, 12:42 p.m.
1715	Jan. 14, 2024 15:05 PM	RUBUGURI HC IV	RUBUGURIHCIV	A1715	MTB Plus	Sputum	Negative		Valid	Jan. 23, 2024, 12:42 p.m.
1716	Jan. 14, 2024 14:43 PM	RUBUGURI HC IV	RUBUGURIHCIV	A1716	MTB Plus	Sputum	Negative		Valid	Jan. 23, 2024, 12:42 p.m.
1717	Jan. 14, 2024 14:18 PM	RUBUGURI HC IV	RUBUGURIHCIV	A1717	MTB Plus	Sputum	Negative		Valid	Jan. 23, 2024, 12:42 p.m.
1718	Jan. 14, 2024 13:27 PM	RUBUGURI HC IV	RUBUGURIHCIV	A1718	MTB Plus	Sputum	Negative		Valid	Jan. 23, 2024, 12:42 p.m.
1719	Jan. 14, 2024 12:59 PM	RUBUGURI HC IV	RUBUGURIHCIV	A1719	MTB Plus	Sputum	Negative		Valid	Jan. 23, 2024, 12:42 p.m.
1720	Jan. 14, 2024 12:35 PM	RUBUGURI HC IV	RUBUGURIHCIV	A1720	MTB Plus	Sputum	Negative		Valid	Jan. 23, 2024, 12:42 p.m.
1721	Jan. 12, 2024 15:48 PM	RUBUGURI HC IV	RUBUGURIHCIV	A1721	MTB Plus	Sputum	Negative		Valid	Jan. 23, 2024, 12:42 p.m.
1722	Jan. 12, 2024 15:19 PM	RUBUGURI HC IV	RUBUGURIHCIV	A1722	MTB Plus	Sputum	Negative		Valid	Jan. 23, 2024, 12:42 p.m.
1723	Jan. 12, 2024 14:59 PM	RUBUGURI HC IV	RUBUGURIHCIV	A1723	MTB Plus	Sputum	Negative		Valid	Jan. 23, 2024, 12:42 p.m.
1724	Jan. 12, 2024 14:32 PM	RUBUGURI HC IV	RUBUGURIHCIV	A1724	MTB Plus	Sputum	Negative		Valid	Jan. 23, 2024, 12:42 p.m.
1725	Jan. 12, 2024 14:12 PM	RUBUGURI HC IV	RUBUGURIHCIV	A1725	MTB Plus	Sputum	Negative		Valid	Jan. 23, 2024, 12:42 p.m.
1726	Jan. 12, 2024 13:40 PM	RUBUGURI HC IV	RUBUGURIHCIV	A1726	MTB Plus	Sputum	Negative		Valid	Jan. 23, 2024, 12:42 p.m.
1727	Jan. 12, 2024 13:24 PM	RUBUGURI HC IV	RUBUGURIHCIV	A1727	MTB Plus	Sputum	Negative		Valid	Jan. 23, 2024, 12:42 p.m.
1728	Jan. 12, 2024 12:57 PM	RUBUGURI HC IV	RUBUGURIHCIV	A1728	MTB Plus	Sputum	Negative		Valid	Jan. 23, 2024, 12:42 p.m.
1729	Jan. 12, 2024 12:35 PM	RUBUGURI HC IV	RUBUGURIHCIV	A1729	MTB Plus	Sputum	Negative		Valid	Jan. 23, 2024, 12:42 p.m.
1730	Jan. 12, 2024 12:01 PM	RUBUGURI HC IV	RUBUGURIHCIV	A1730	MTB Plus	Sputum	Negative		Valid	Jan. 23, 2024, 12:42 p.m.
1731	Jan. 12, 2024 11:45 AM	RUBUGURI HC IV	RUBUGURIHCIV	A1731	MTB Plus	Sputum	Negative		Valid	Jan. 23, 2024, 12:42 p.m.
1732	Jan. 11, 2024 11:29 AM	RUBUGURI HC IV	RUBUGURIHCIV	A1732	MTB Plus	Sputum	Negative		Valid	Jan. 23, 2024, 12:42 p.m.
1733	Jan. 11, 2024 11:21 AM	RUBUGURI HC IV	RUBUGURIHCIV	A1733	MTB Plus	Sputum	Negative		Valid	Jan. 23, 2024, 12:42 p.m.
1734	Jan. 10, 2024 15:36 PM	RUBUGURI HC IV	RUBUGURIHCIV	A1734	MTB Plus	Sputum	Negative		Valid	Jan. 23, 2024, 12:42 p.m.
1735	Jan. 10, 2024 15:07 PM	RUBUGURI HC IV	RUBUGURIHCIV	A1735	MTB Plus	Sputum	No result		Error-5	Jan. 23, 2024, 12:42 p.m.
1736	Jan. 10, 2024 14:08 PM	RUBUGURI HC IV	RUBUGURIHCIV	A1736	MTB Plus	Sputum	Negative		Valid	Jan. 23, 2024, 12:42 p.m.
1737	Jan. 10, 2024 14:00 PM	RUBUGURI HC IV	RUBUGURIHCIV	A1737	MTB Plus	Sputum	Negative		Valid	Jan. 23, 2024, 12:42 p.m.
1738	Jan. 9, 2024 15:21 PM	RUBUGURI HC IV	RUBUGURIHCIV	A1738	MTB Plus	Sputum	Negative		Valid	Jan. 23, 2024, 12:42 p.m.
1739	Jan. 9, 2024 15:13 PM	RUBUGURI HC IV	RUBUGURIHCIV	A1739	MTB Plus	Sputum	Negative		Valid	Jan. 23, 2024, 12:42 p.m.
1740	Jan. 9, 2024 14:26 PM	RUBUGURI HC IV	RUBUGURIHCIV	A1740	MTB Plus	Sputum	Negative		Valid	Jan. 23, 2024, 12:42 p.m.
1741	Jan. 9, 2024 14:20 PM	RUBUGURI HC IV	RUBUGURIHCIV	A1741	MTB Plus	Sputum	Negative		Valid	Jan. 23, 2024, 12:42 p.m.
1742	Jan. 9, 2024 13:16 PM	RUBUGURI HC IV	RUBUGURIHCIV	A1742	MTB Plus	Sputum	Negative		Valid	Jan. 23, 2024, 12:42 p.m.
1743	Jan. 9, 2024 13:11 PM	RUBUGURI HC IV	RUBUGURIHCIV	A1743	MTB Plus	Sputum	Negative		Valid	Jan. 23, 2024, 12:42 p.m.
1744	Jan. 9, 2024 12:22 PM	RUBUGURI HC IV	RUBUGURIHCIV	A1744	MTB Plus	Sputum	Negative		Valid	Jan. 23, 2024, 12:42 p.m.
1745	Jan. 9, 2024 11:56 AM	RUBUGURI HC IV	RUBUGURIHCIV	A1745	MTB Plus	Sputum	Negative		Valid	Jan. 23, 2024, 12:42 p.m.
1746	Jan. 9, 2024 11:24 AM	RUBUGURI HC IV	RUBUGURIHCIV	A1746	MTB Plus	Sputum	Negative		Valid	Jan. 23, 2024, 12:42 p.m.
1747	Jan. 8, 2024 16:02 PM	RUBUGURI HC IV	RUBUGURIHCIV	A1747	MTB Plus	Sputum	Negative		Valid	Jan. 23, 2024, 12:42 p.m.
1748	Jan. 8, 2024 15:59 PM	RUBUGURI HC IV	RUBUGURIHCIV	A1748	MTB Plus	Sputum	Negative		Valid	Jan. 23, 2024, 12:42 p.m.
1749	Jan. 8, 2024 15:08 PM	RUBUGURI HC IV	RUBUGURIHCIV	A1749	MTB Plus	Sputum	Negative		Valid	Jan. 23, 2024, 12:42 p.m.
1750	Jan. 8, 2024 15:05 PM	RUBUGURI HC IV	RUBUGURIHCIV	A1750	MTB Plus	Sputum	No result		Invalid	Jan. 23, 2024, 12:42 p.m.
1751	Jan. 8, 2024 14:10 PM	RUBUGURI HC IV	RUBUGURIHCIV	A1751	MTB Plus	Sputum	Negative		Valid	Jan. 23, 2024, 12:42 p.m.
1752	Jan. 8, 2024 14:07 PM	RUBUGURI HC IV	RUBUGURIHCIV	A1752	MTB Plus	Sputum	Negative		Valid	Jan. 23, 2024, 12:42 p.m.
1753	Jan. 8, 2024 13:18 PM	RUBUGURI HC IV	RUBUGURIHCIV	A1753	MTB Plus	Sputum	Negative		Valid	Jan. 23, 2024, 12:42 p.m.
1754	Jan. 8, 2024 13:15 PM	RUBUGURI HC IV	RUBUGURIHCIV	A1754	MTB Plus	Sputum	Negative		Valid	Jan. 23, 2024, 12:42 p.m.
1755	Jan. 8, 2024 12:26 PM	RUBUGURI HC IV	RUBUGURIHCIV	A1755	MTB Plus	Sputum	Negative		Valid	Jan. 23, 2024, 12:42 p.m.
1756	Jan. 8, 2024 12:22 PM	RUBUGURI HC IV	RUBUGURIHCIV	A1756	MTB Plus	Sputum	Negative		Valid	Jan. 23, 2024, 12:42 p.m.
1757	Jan. 8, 2024 11:32 AM	RUBUGURI HC IV	RUBUGURIHCIV	A1757	MTB Plus	Sputum	Negative		Valid	Jan. 23, 2024, 12:42 p.m.
1758	Jan. 8, 2024 11:29 AM	RUBUGURI HC IV	RUBUGURIHCIV	A1758	MTB Plus	Sputum	Negative		Valid	Jan. 23, 2024, 12:42 p.m.
1759	Jan. 8, 2024 10:39 AM	RUBUGURI HC IV	RUBUGURIHCIV	A1759	MTB Plus	Sputum	Negative		Valid	Jan. 23, 2024, 12:42 p.m.
1760	Jan. 7, 2024 19:34 PM	RUBUGURI HC IV	RUBUGURIHCIV	A1760	MTB Plus	Sputum	No result		Invalid	Jan. 23, 2024, 12:42 p.m.
1761	Jan. 7, 2024 19:13 PM	RUBUGURI HC IV	RUBUGURIHCIV	A1761	MTB Plus	Sputum	Negative		Valid	Jan. 23, 2024, 12:42 p.m.
1762	Jan. 7, 2024 18:38 PM	RUBUGURI HC IV	RUBUGURIHCIV	A1762	MTB Plus	Sputum	Negative		Valid	Jan. 23, 2024, 12:42 p.m.
1763	Jan. 7, 2024 18:18 PM	RUBUGURI HC IV	RUBUGURIHCIV	A1763	MTB Plus	Sputum	Negative		Valid	Jan. 23, 2024, 12:42 p.m.
1764	Jan. 7, 2024 17:44 PM	RUBUGURI HC IV	RUBUGURIHCIV	A1764	MTB Plus	Sputum	Negative		Valid	Jan. 23, 2024, 12:42 p.m.
1765	Jan. 6, 2024 18:31 PM	RUBUGURI HC IV	RUBUGURIHCIV	A1765	MTB Plus	Sputum	Negative		Valid	Jan. 23, 2024, 12:42 p.m.
1766	Jan. 6, 2024 18:09 PM	RUBUGURI HC IV	RUBUGURIHCIV	A1766	MTB Plus	Sputum	No result		Invalid	Jan. 23, 2024, 12:42 p.m.
1767	Jan. 6, 2024 17:43 PM	RUBUGURI HC IV	RUBUGURIHCIV	A1767	MTB Plus	Sputum	Negative		Valid	Jan. 23, 2024, 12:42 p.m.
1768	Jan. 6, 2024 17:12 PM	RUBUGURI HC IV	RUBUGURIHCIV	A1768	MTB Plus	Sputum	Negative		Valid	Jan. 23, 2024, 12:42 p.m.
1769	Jan. 6, 2024 16:53 PM	RUBUGURI HC IV	RUBUGURIHCIV	A1769	MTB Plus	Sputum	Negative		Valid	Jan. 23, 2024, 12:42 p.m.
1770	Jan. 6, 2024 16:11 PM	RUBUGURI HC IV	RUBUGURIHCIV	A1770	MTB Plus	Sputum	Negative		Valid	Jan. 23, 2024, 12:42 p.m.
1771	Jan. 6, 2024 16:05 PM	RUBUGURI HC IV	RUBUGURIHCIV	A1771	MTB Plus	Sputum	Negative		Valid	Jan. 23, 2024, 12:42 p.m.
1772	Jan. 6, 2024 15:22 PM	RUBUGURI HC IV	RUBUGURIHCIV	A1772	MTB Plus	Sputum	Negative		Valid	Jan. 23, 2024, 12:42 p.m.
1773	Jan. 6, 2024 15:13 PM	RUBUGURI HC IV	RUBUGURIHCIV	A1773	MTB Plus	Sputum	No result		Invalid	Jan. 23, 2024, 12:42 p.m.
1774	Jan. 6, 2024 14:32 PM	RUBUGURI HC IV	RUBUGURIHCIV	A1774	MTB Plus	Sputum	Negative		Valid	Jan. 23, 2024, 12:42 p.m.
1775	Jan. 6, 2024 14:22 PM	RUBUGURI HC IV	RUBUGURIHCIV	A1775	MTB Plus	Sputum	Negative		Valid	Jan. 23, 2024, 12:42 p.m.
1776	Jan. 6, 2024 13:43 PM	RUBUGURI HC IV	RUBUGURIHCIV	A1776	MTB Plus	Sputum	Negative		Valid	Jan. 23, 2024, 12:42 p.m.
1777	Jan. 6, 2024 13:29 PM	RUBUGURI HC IV	RUBUGURIHCIV	A1777	MTB Plus	Sputum	Negative		Valid	Jan. 23, 2024, 12:42 p.m.
1778	Jan. 6, 2024 12:54 PM	RUBUGURI HC IV	RUBUGURIHCIV	A1778	MTB Plus	Sputum	Negative		Valid	Jan. 23, 2024, 12:42 p.m.
1779	Jan. 6, 2024 12:40 PM	RUBUGURI HC IV	RUBUGURIHCIV	A1779	MTB Plus	Sputum	Negative		Valid	Jan. 23, 2024, 12:41 p.m.
1780	Jan. 6, 2024 12:27 PM	RUBUGURI HC IV	RUBUGURIHCIV	A1780	MTB Plus	Sputum	No result		Error-1	Jan. 23, 2024, 12:41 p.m.
1781	Jan. 6, 2024 12:05 PM	RUBUGURI HC IV	RUBUGURIHCIV	A1781	MTB Plus	Sputum	Negative		Valid	Jan. 23, 2024, 12:41 p.m.
1782	Jan. 5, 2024 16:49 PM	RUBUGURI HC IV	RUBUGURIHCIV	A1782	MTB Plus	Sputum	Positive	Pending RIF Test	Valid	Jan. 23, 2024, 12:41 p.m.
1783	Jan. 5, 2024 16:42 PM	RUBUGURI HC IV	RUBUGURIHCIV	A1783	MTB Plus	Sputum	Negative		Valid	Jan. 23, 2024, 12:41 p.m.
1784	Jan. 5, 2024 16:01 PM	RUBUGURI HC IV	RUBUGURIHCIV	A1784	MTB Plus	Sputum	No result		Invalid	Jan. 23, 2024, 12:41 p.m.
1785	Jan. 5, 2024 14:47 PM	RUBUGURI HC IV	RUBUGURIHCIV	A1785	MTB Plus	Sputum	Negative		Valid	Jan. 23, 2024, 12:41 p.m.
1786	Jan. 5, 2024 13:20 PM	RUBUGURI HC IV	RUBUGURIHCIV	A1786	MTB Plus	Sputum	Negative		Valid	Jan. 23, 2024, 12:41 p.m.
1787	Jan. 5, 2024 12:43 PM	RUBUGURI HC IV	RUBUGURIHCIV	A1787	MTB Plus	Sputum	Negative		Valid	Jan. 23, 2024, 12:41 p.m.
1788	Jan. 4, 2024 16:19 PM	RUBUGURI HC IV	RUBUGURIHCIV	A1788	MTB Plus	Sputum	No result		Error-3	Jan. 23, 2024, 12:41 p.m.
1789	Jan. 4, 2024 16:15 PM	RUBUGURI HC IV	RUBUGURIHCIV	A1789	MTB Plus	Sputum	Negative		Valid	Jan. 23, 2024, 12:41 p.m.
1790	Jan. 4, 2024 15:08 PM	RUBUGURI HC IV	RUBUGURIHCIV	A1790	MTB Plus	Sputum	Negative		Valid	Jan. 23, 2024, 12:41 p.m.
1791	Jan. 4, 2024 15:05 PM	RUBUGURI HC IV	RUBUGURIHCIV	A1791	MTB Plus	Sputum	No result		Invalid	Jan. 23, 2024, 12:41 p.m.
1792	Jan. 4, 2024 14:23 PM	RUBUGURI HC IV	RUBUGURIHCIV	A1792	MTB Plus	Sputum	No result		Invalid	Jan. 23, 2024, 12:41 p.m.
1793	Jan. 4, 2024 14:18 PM	RUBUGURI HC IV	RUBUGURIHCIV	A1793	MTB Plus	Sputum	Negative		Valid	Jan. 23, 2024, 12:41 p.m.
1794	Jan. 4, 2024 13:27 PM	RUBUGURI HC IV	RUBUGURIHCIV	A1794	MTB Plus	Sputum	Negative		Valid	Jan. 23, 2024, 12:41 p.m.
1795	Jan. 4, 2024 13:14 PM	RUBUGURI HC IV	RUBUGURIHCIV	A1795	MTB Plus	Sputum	Negative		Valid	Jan. 23, 2024, 12:41 p.m.
1796	Jan. 4, 2024 12:29 PM	RUBUGURI HC IV	RUBUGURIHCIV	A1796	MTB Plus	Sputum	Negative		Valid	Jan. 23, 2024, 12:41 p.m.
1797	Jan. 4, 2024 12:24 PM	RUBUGURI HC IV	RUBUGURIHCIV	A1797	MTB Plus	Sputum	Negative		Valid	Jan. 23, 2024, 12:41 p.m.
1798	Jan. 4, 2024 11:43 AM	RUBUGURI HC IV	RUBUGURIHCIV	A1798	MTB Plus	Sputum	No result		Invalid	Jan. 23, 2024, 12:41 p.m.
1799	Jan. 4, 2024 11:22 AM	RUBUGURI HC IV	RUBUGURIHCIV	A1799	MTB Plus	Sputum	Negative		Valid	Jan. 23, 2024, 12:41 p.m.
1800	Jan. 4, 2024 10:52 AM	RUBUGURI HC IV	RUBUGURIHCIV	A1800	MTB Plus	Sputum	Negative		Valid	Jan. 23, 2024, 12:41 p.m.
1801	Jan. 3, 2024 16:50 PM	RUBUGURI HC IV	RUBUGURIHCIV	A1801	MTB Plus	Sputum	Negative		Valid	Jan. 23, 2024, 12:41 p.m.
1802	Jan. 3, 2024 16:46 PM	RUBUGURI HC IV	RUBUGURIHCIV	A1802	MTB Plus	Sputum	Negative		Valid	Jan. 23, 2024, 12:41 p.m.
1803	Jan. 3, 2024 15:41 PM	RUBUGURI HC IV	RUBUGURIHCIV	A1803	MTB Plus	Sputum	Negative		Valid	Jan. 23, 2024, 12:41 p.m.
1804	Jan. 3, 2024 15:01 PM	RUBUGURI HC IV	RUBUGURIHCIV	A1804	MTB Plus	Sputum	Negative		Valid	Jan. 23, 2024, 12:41 p.m.
1805	Jan. 3, 2024 14:52 PM	RUBUGURI HC IV	RUBUGURIHCIV	A1805	MTB Plus	Sputum	No result		Invalid	Jan. 23, 2024, 12:41 p.m.
1806	Jan. 3, 2024 13:55 PM	RUBUGURI HC IV	RUBUGURIHCIV	A1806	MTB Plus	Sputum	Negative		Valid	Jan. 23, 2024, 12:41 p.m.
1807	Jan. 3, 2024 13:39 PM	RUBUGURI HC IV	RUBUGURIHCIV	A1807	MTB Plus	Sputum	Negative		Valid	Jan. 23, 2024, 12:41 p.m.
1808	Jan. 3, 2024 13:07 PM	RUBUGURI HC IV	RUBUGURIHCIV	A1808	MTB Plus	Sputum	Negative		Valid	Jan. 23, 2024, 12:41 p.m.
1809	Jan. 3, 2024 12:43 PM	RUBUGURI HC IV	RUBUGURIHCIV	A1809	MTB Plus	Sputum	No result		Invalid	Jan. 23, 2024, 12:41 p.m.
1810	Jan. 2, 2024 21:33 PM	RUBUGURI HC IV	RUBUGURIHCIV	A1810	MTB Plus	Sputum	Negative		Valid	Jan. 23, 2024, 12:41 p.m.
1811	Jan. 2, 2024 17:23 PM	RUBUGURI HC IV	RUBUGURIHCIV	A1811	MTB Plus	Sputum	Negative		Valid	Jan. 23, 2024, 12:41 p.m.
1812	Jan. 2, 2024 17:02 PM	RUBUGURI HC IV	RUBUGURIHCIV	A1812	MTB Plus	Sputum	Negative		Valid	Jan. 23, 2024, 12:41 p.m.
1813	Jan. 2, 2024 16:35 PM	RUBUGURI HC IV	RUBUGURIHCIV	A1813	MTB Plus	Sputum	Negative		Valid	Jan. 23, 2024, 12:41 p.m.
1814	Jan. 2, 2024 16:15 PM	RUBUGURI HC IV	RUBUGURIHCIV	A1814	MTB Plus	Sputum	Negative		Valid	Jan. 23, 2024, 12:41 p.m.
1815	Jan. 2, 2024 15:46 PM	RUBUGURI HC IV	RUBUGURIHCIV	A1815	MTB Plus	Sputum	No result		Invalid	Jan. 23, 2024, 12:41 p.m.
1816	Jan. 2, 2024 15:26 PM	RUBUGURI HC IV	RUBUGURIHCIV	A1816	MTB Plus	Sputum	Negative		Valid	Jan. 23, 2024, 12:41 p.m.
1817	Jan. 2, 2024 14:55 PM	RUBUGURI HC IV	RUBUGURIHCIV	A1817	MTB Plus	Sputum	No result		Invalid	Jan. 23, 2024, 12:41 p.m.
1818	Jan. 2, 2024 14:38 PM	RUBUGURI HC IV	RUBUGURIHCIV	A1818	MTB Plus	Sputum	Negative		Valid	Jan. 23, 2024, 12:41 p.m.
1819	Jan. 2, 2024 14:06 PM	RUBUGURI HC IV	RUBUGURIHCIV	A1819	MTB Plus	Sputum	Negative		Valid	Jan. 23, 2024, 12:41 p.m.
1820	Jan. 2, 2024 13:37 PM	RUBUGURI HC IV	RUBUGURIHCIV	A1820	MTB Plus	Sputum	No result		Invalid	Jan. 23, 2024, 12:41 p.m.
1821	Jan. 2, 2024 13:05 PM	RUBUGURI HC IV	RUBUGURIHCIV	A1821	MTB Plus	Sputum	Negative		Valid	Jan. 23, 2024, 12:41 p.m.
1822	Jan. 2, 2024 12:43 PM	RUBUGURI HC IV	RUBUGURIHCIV	A1822	MTB Plus	Sputum	Negative		Valid	Jan. 23, 2024, 12:41 p.m.
1823	Dec. 29, 2023 16:55 PM	RUBUGURI HC IV	RUBUGURIHCIV	A1823	MTB Plus	Sputum	No result		Invalid	Jan. 23, 2024, 12:41 p.m.
1824	Dec. 29, 2023 16:47 PM	RUBUGURI HC IV	RUBUGURIHCIV	A1824	MTB Plus	Sputum	No result		Invalid	Jan. 23, 2024, 12:41 p.m.
1825	Dec. 29, 2023 16:05 PM	RUBUGURI HC IV	RUBUGURIHCIV	A1825	MTB Plus	Sputum	Negative		Valid	Jan. 23, 2024, 12:41 p.m.
1826	Dec. 29, 2023 16:01 PM	RUBUGURI HC IV	RUBUGURIHCIV	A1826	MTB Plus	Sputum	No result		Invalid	Jan. 23, 2024, 12:41 p.m.
1827	Dec. 29, 2023 15:16 PM	RUBUGURI HC IV	RUBUGURIHCIV	A1827	MTB Plus	Sputum	Negative		Valid	Jan. 23, 2024, 12:41 p.m.
1828	Dec. 29, 2023 15:12 PM	RUBUGURI HC IV	RUBUGURIHCIV	A1828	MTB Plus	Sputum	Positive	Pending RIF Test	Valid	Jan. 23, 2024, 12:41 p.m.
1829	Dec. 29, 2023 14:25 PM	RUBUGURI HC IV	RUBUGURIHCIV	A1829	MTB Plus	Sputum	Negative		Valid	Jan. 23, 2024, 12:41 p.m.
1830	Dec. 29, 2023 14:20 PM	RUBUGURI HC IV	RUBUGURIHCIV	A1830	MTB Plus	Sputum	Negative		Valid	Jan. 23, 2024, 12:41 p.m.
1831	Dec. 29, 2023 13:37 PM	RUBUGURI HC IV	RUBUGURIHCIV	A1831	MTB Plus	Sputum	Negative		Valid	Jan. 23, 2024, 12:41 p.m.
1832	Dec. 29, 2023 13:34 PM	RUBUGURI HC IV	RUBUGURIHCIV	A1832	MTB Plus	Sputum	Negative		Valid	Jan. 23, 2024, 12:41 p.m.
1833	Dec. 29, 2023 12:45 PM	RUBUGURI HC IV	RUBUGURIHCIV	A1833	MTB Plus	Sputum	No result		Invalid	Jan. 23, 2024, 12:41 p.m.
1834	Dec. 29, 2023 12:31 PM	RUBUGURI HC IV	RUBUGURIHCIV	A1834	MTB Plus	Sputum	Negative		Valid	Jan. 23, 2024, 12:41 p.m.
1835	Dec. 29, 2023 11:57 AM	RUBUGURI HC IV	RUBUGURIHCIV	A1835	MTB Plus	Sputum	Negative		Valid	Jan. 23, 2024, 12:41 p.m.
1836	Dec. 29, 2023 11:43 AM	RUBUGURI HC IV	RUBUGURIHCIV	A1836	MTB Plus	Sputum	Negative		Valid	Jan. 23, 2024, 12:41 p.m.
1837	Dec. 29, 2023 11:10 AM	RUBUGURI HC IV	RUBUGURIHCIV	A1837	MTB Plus	Sputum	No result		Invalid	Jan. 23, 2024, 12:41 p.m.
1838	Dec. 29, 2023 10:57 AM	RUBUGURI HC IV	RUBUGURIHCIV	A1838	MTB Plus	Sputum	Negative		Valid	Jan. 23, 2024, 12:41 p.m.
1839	Dec. 29, 2023 09:50 AM	RUBUGURI HC IV	RUBUGURIHCIV	A1839	MTB Plus	Sputum	No result		Invalid	Jan. 23, 2024, 12:41 p.m.
1840	Dec. 28, 2023 21:30 PM	RUBUGURI HC IV	RUBUGURIHCIV	A1840	MTB Plus	Sputum	Negative		Valid	Jan. 23, 2024, 12:41 p.m.
1841	Dec. 28, 2023 21:13 PM	RUBUGURI HC IV	RUBUGURIHCIV	A1841	MTB Plus	Sputum	Negative		Valid	Jan. 23, 2024, 12:41 p.m.
1842	Dec. 28, 2023 20:42 PM	RUBUGURI HC IV	RUBUGURIHCIV	A1842	MTB Plus	Sputum	No result		Invalid	Jan. 23, 2024, 12:41 p.m.
1843	Dec. 28, 2023 20:23 PM	RUBUGURI HC IV	RUBUGURIHCIV	A1843	MTB Plus	Sputum	Negative		Valid	Jan. 23, 2024, 12:41 p.m.
1844	Dec. 28, 2023 19:55 PM	RUBUGURI HC IV	RUBUGURIHCIV	A1844	MTB Plus	Sputum	No result		Invalid	Jan. 23, 2024, 12:41 p.m.
1845	Dec. 28, 2023 19:36 PM	RUBUGURI HC IV	RUBUGURIHCIV	A1845	MTB Plus	Sputum	No result		Invalid	Jan. 23, 2024, 12:41 p.m.
1846	Dec. 28, 2023 19:08 PM	RUBUGURI HC IV	RUBUGURIHCIV	A1846	MTB Plus	Sputum	Negative		Valid	Jan. 23, 2024, 12:41 p.m.
1847	Dec. 28, 2023 18:49 PM	RUBUGURI HC IV	RUBUGURIHCIV	A1847	MTB Plus	Sputum	Negative		Valid	Jan. 23, 2024, 12:41 p.m.
1848	Dec. 28, 2023 18:23 PM	RUBUGURI HC IV	RUBUGURIHCIV	A1848	MTB Plus	Sputum	No result		Invalid	Jan. 23, 2024, 12:41 p.m.
1849	Dec. 28, 2023 18:03 PM	RUBUGURI HC IV	RUBUGURIHCIV	A1849	MTB Plus	Sputum	Negative		Valid	Jan. 23, 2024, 12:41 p.m.
1850	Dec. 28, 2023 17:22 PM	RUBUGURI HC IV	RUBUGURIHCIV	A1850	MTB Plus	Sputum	Negative		Valid	Jan. 23, 2024, 12:41 p.m.
1851	Dec. 28, 2023 17:16 PM	RUBUGURI HC IV	RUBUGURIHCIV	A1851	MTB Plus	Sputum	No result		Invalid	Jan. 23, 2024, 12:41 p.m.
1852	Dec. 28, 2023 16:35 PM	RUBUGURI HC IV	RUBUGURIHCIV	A1852	MTB Plus	Sputum	Negative		Valid	Jan. 23, 2024, 12:41 p.m.
1853	Dec. 28, 2023 16:29 PM	RUBUGURI HC IV	RUBUGURIHCIV	A1853	MTB Plus	Sputum	Negative		Valid	Jan. 23, 2024, 12:41 p.m.
1854	Dec. 28, 2023 15:48 PM	RUBUGURI HC IV	RUBUGURIHCIV	A1854	MTB Plus	Sputum	Negative		Valid	Jan. 23, 2024, 12:41 p.m.
1855	Dec. 28, 2023 15:43 PM	RUBUGURI HC IV	RUBUGURIHCIV	A1855	MTB Plus	Sputum	Negative		Valid	Jan. 23, 2024, 12:41 p.m.
1856	Dec. 28, 2023 15:02 PM	RUBUGURI HC IV	RUBUGURIHCIV	A1856	MTB Plus	Sputum	Negative		Valid	Jan. 23, 2024, 12:41 p.m.
1857	Dec. 28, 2023 14:57 PM	RUBUGURI HC IV	RUBUGURIHCIV	A1857	MTB Plus	Sputum	Negative		Valid	Jan. 23, 2024, 12:41 p.m.
1858	Dec. 28, 2023 14:14 PM	RUBUGURI HC IV	RUBUGURIHCIV	A1858	MTB Plus	Sputum	Negative		Valid	Jan. 23, 2024, 12:41 p.m.
1859	Dec. 28, 2023 14:09 PM	RUBUGURI HC IV	RUBUGURIHCIV	A1859	MTB Plus	Sputum	Negative		Valid	Jan. 23, 2024, 12:41 p.m.
1860	Dec. 28, 2023 13:25 PM	RUBUGURI HC IV	RUBUGURIHCIV	A1860	MTB Plus	Sputum	Negative		Valid	Jan. 23, 2024, 12:41 p.m.
1861	Dec. 28, 2023 13:22 PM	RUBUGURI HC IV	RUBUGURIHCIV	A1861	MTB Plus	Sputum	Negative		Valid	Jan. 23, 2024, 12:41 p.m.
1862	Dec. 28, 2023 12:32 PM	RUBUGURI HC IV	RUBUGURIHCIV	A1862	MTB Plus	Sputum	No result		Invalid	Jan. 23, 2024, 12:41 p.m.
1863	Dec. 28, 2023 12:08 PM	RUBUGURI HC IV	RUBUGURIHCIV	A1863	MTB Plus	Sputum	No result		Invalid	Jan. 23, 2024, 12:41 p.m.
1864	Dec. 28, 2023 11:45 AM	RUBUGURI HC IV	RUBUGURIHCIV	A1864	MTB Plus	Sputum	No result		Invalid	Jan. 23, 2024, 12:41 p.m.
1865	Dec. 28, 2023 10:21 AM	RUBUGURI HC IV	RUBUGURIHCIV	A1865	MTB Plus	Sputum	Negative		Valid	Jan. 23, 2024, 12:41 p.m.
1866	Dec. 28, 2023 09:55 AM	RUBUGURI HC IV	RUBUGURIHCIV	A1866	MTB Plus	Sputum	Negative		Valid	Jan. 23, 2024, 12:41 p.m.
1867	Dec. 27, 2023 15:24 PM	RUBUGURI HC IV	RUBUGURIHCIV	A1867	MTB Plus	Sputum	Negative		Valid	Jan. 23, 2024, 12:41 p.m.
1868	Dec. 27, 2023 14:37 PM	RUBUGURI HC IV	RUBUGURIHCIV	A1868	MTB Plus	Sputum	Negative		Valid	Jan. 23, 2024, 12:41 p.m.
1869	Dec. 27, 2023 14:31 PM	RUBUGURI HC IV	RUBUGURIHCIV	A1869	MTB Plus	Sputum	No result		Invalid	Jan. 23, 2024, 12:41 p.m.
1870	Dec. 27, 2023 13:38 PM	RUBUGURI HC IV	RUBUGURIHCIV	A1870	MTB Plus	Sputum	Negative		Valid	Jan. 23, 2024, 12:41 p.m.
1871	Dec. 27, 2023 13:35 PM	RUBUGURI HC IV	RUBUGURIHCIV	A1871	MTB Plus	Sputum	Negative		Valid	Jan. 23, 2024, 12:41 p.m.
1872	Dec. 27, 2023 12:39 PM	RUBUGURI HC IV	RUBUGURIHCIV	A1872	MTB Plus	Sputum	Negative		Valid	Jan. 23, 2024, 12:41 p.m.
1873	Dec. 27, 2023 12:31 PM	RUBUGURI HC IV	RUBUGURIHCIV	A1873	MTB Plus	Sputum	Negative		Valid	Jan. 23, 2024, 12:41 p.m.
1874	Dec. 27, 2023 11:44 AM	RUBUGURI HC IV	RUBUGURIHCIV	A1874	MTB Plus	Sputum	Negative		Valid	Jan. 23, 2024, 12:41 p.m.
1875	Dec. 27, 2023 11:41 AM	RUBUGURI HC IV	RUBUGURIHCIV	A1875	MTB Plus	Sputum	Negative		Valid	Jan. 23, 2024, 12:41 p.m.
1876	Dec. 27, 2023 10:42 AM	RUBUGURI HC IV	RUBUGURIHCIV	A1876	MTB Plus	Sputum	Negative		Valid	Jan. 23, 2024, 12:41 p.m.
1877	Dec. 22, 2023 10:04 AM	RUBUGURI HC IV	RUBUGURIHCIV	A1877	MTB Plus	Sputum	Negative		Valid	Jan. 23, 2024, 12:41 p.m.
1878	Dec. 22, 2023 09:48 AM	RUBUGURI HC IV	RUBUGURIHCIV	A1878	MTB Plus	Sputum	Negative		Valid	Jan. 23, 2024, 12:41 p.m.
1879	Dec. 22, 2023 09:17 AM	RUBUGURI HC IV	RUBUGURIHCIV	A1879	MTB Plus	Sputum	Negative		Valid	Jan. 23, 2024, 12:41 p.m.
1880	Dec. 22, 2023 08:58 AM	RUBUGURI HC IV	RUBUGURIHCIV	A1880	MTB Plus	Sputum	No result		Invalid	Jan. 23, 2024, 12:41 p.m.
1881	Dec. 22, 2023 08:31 AM	RUBUGURI HC IV	RUBUGURIHCIV	A1881	MTB Plus	Sputum	Negative		Valid	Jan. 23, 2024, 12:41 p.m.
1882	Dec. 22, 2023 08:09 AM	RUBUGURI HC IV	RUBUGURIHCIV	A1882	MTB Plus	Sputum	Negative		Valid	Jan. 23, 2024, 12:41 p.m.
1883	Dec. 22, 2023 07:44 AM	RUBUGURI HC IV	RUBUGURIHCIV	A1883	MTB Plus	Sputum	Negative		Valid	Jan. 23, 2024, 12:41 p.m.
1884	Dec. 22, 2023 07:23 AM	RUBUGURI HC IV	RUBUGURIHCIV	A1884	MTB Plus	Sputum	Negative		Valid	Jan. 23, 2024, 12:41 p.m.
1885	Dec. 22, 2023 06:58 AM	RUBUGURI HC IV	RUBUGURIHCIV	A1885	MTB Plus	Sputum	Negative		Valid	Jan. 23, 2024, 12:41 p.m.
1886	Dec. 21, 2023 20:50 PM	RUBUGURI HC IV	RUBUGURIHCIV	A1886	MTB Plus	Sputum	No result		Error-5	Jan. 23, 2024, 12:41 p.m.
1887	Dec. 21, 2023 20:39 PM	RUBUGURI HC IV	RUBUGURIHCIV	A1887	MTB Plus	Sputum	Negative		Valid	Jan. 23, 2024, 12:41 p.m.
1888	Dec. 21, 2023 20:01 PM	RUBUGURI HC IV	RUBUGURIHCIV	A1888	MTB Plus	Sputum	Negative		Valid	Jan. 23, 2024, 12:41 p.m.
1889	Dec. 21, 2023 19:51 PM	RUBUGURI HC IV	RUBUGURIHCIV	A1889	MTB Plus	Sputum	Negative		Valid	Jan. 23, 2024, 12:41 p.m.
1890	Dec. 21, 2023 19:14 PM	RUBUGURI HC IV	RUBUGURIHCIV	A1890	MTB Plus	Sputum	Negative		Valid	Jan. 23, 2024, 12:41 p.m.
1891	Dec. 21, 2023 19:02 PM	RUBUGURI HC IV	RUBUGURIHCIV	A1891	MTB Plus	Sputum	Negative		Valid	Jan. 23, 2024, 12:41 p.m.
1892	Dec. 21, 2023 18:21 PM	RUBUGURI HC IV	RUBUGURIHCIV	A1892	MTB Plus	Sputum	Negative		Valid	Jan. 23, 2024, 12:41 p.m.
1893	Dec. 21, 2023 18:13 PM	RUBUGURI HC IV	RUBUGURIHCIV	A1893	MTB Plus	Sputum	Negative		Valid	Jan. 23, 2024, 12:41 p.m.
1894	Dec. 21, 2023 17:33 PM	RUBUGURI HC IV	RUBUGURIHCIV	A1894	MTB Plus	Sputum	No result		Invalid	Jan. 23, 2024, 12:41 p.m.
1895	Dec. 21, 2023 17:20 PM	RUBUGURI HC IV	RUBUGURIHCIV	A1895	MTB Plus	Sputum	Positive	Pending RIF Test	Valid	Jan. 23, 2024, 12:41 p.m.
1896	Dec. 21, 2023 16:43 PM	RUBUGURI HC IV	RUBUGURIHCIV	A1896	MTB Plus	Sputum	Negative		Valid	Jan. 23, 2024, 12:41 p.m.
1897	Dec. 21, 2023 16:32 PM	RUBUGURI HC IV	RUBUGURIHCIV	A1897	MTB Plus	Sputum	No result		Invalid	Jan. 23, 2024, 12:41 p.m.
1898	Dec. 21, 2023 15:53 PM	RUBUGURI HC IV	RUBUGURIHCIV	A1898	MTB Plus	Sputum	Negative		Valid	Jan. 23, 2024, 12:41 p.m.
1899	Dec. 21, 2023 15:43 PM	RUBUGURI HC IV	RUBUGURIHCIV	A1899	MTB Plus	Sputum	No result		Invalid	Jan. 23, 2024, 12:41 p.m.
1900	Dec. 21, 2023 15:07 PM	RUBUGURI HC IV	RUBUGURIHCIV	A1900	MTB Plus	Sputum	Negative		Valid	Jan. 23, 2024, 12:41 p.m.
1901	Dec. 21, 2023 14:55 PM	RUBUGURI HC IV	RUBUGURIHCIV	A1901	MTB Plus	Sputum	No result		Invalid	Jan. 23, 2024, 12:41 p.m.
1902	Dec. 21, 2023 14:19 PM	RUBUGURI HC IV	RUBUGURIHCIV	A1902	MTB Plus	Sputum	Negative		Valid	Jan. 23, 2024, 12:41 p.m.
1903	Dec. 21, 2023 14:00 PM	RUBUGURI HC IV	RUBUGURIHCIV	A1903	MTB Plus	Sputum	Negative		Valid	Jan. 23, 2024, 12:41 p.m.
1904	Dec. 21, 2023 13:28 PM	RUBUGURI HC IV	RUBUGURIHCIV	A1904	MTB Plus	Sputum	No result		Invalid	Jan. 23, 2024, 12:41 p.m.
1905	Dec. 21, 2023 12:59 PM	RUBUGURI HC IV	RUBUGURIHCIV	A1905	MTB Plus	Sputum	No result		Invalid	Jan. 23, 2024, 12:41 p.m.
1906	Dec. 21, 2023 12:40 PM	RUBUGURI HC IV	RUBUGURIHCIV	A1906	MTB Plus	Sputum	Negative		Valid	Jan. 23, 2024, 12:41 p.m.
1907	Dec. 21, 2023 12:10 PM	RUBUGURI HC IV	RUBUGURIHCIV	A1907	MTB Plus	Sputum	No result		Invalid	Jan. 23, 2024, 12:41 p.m.
1908	Dec. 21, 2023 11:40 AM	RUBUGURI HC IV	RUBUGURIHCIV	A1908	MTB Plus	Sputum	Negative		Valid	Jan. 23, 2024, 12:41 p.m.
1909	Dec. 21, 2023 11:16 AM	RUBUGURI HC IV	RUBUGURIHCIV	A1909	MTB Plus	Sputum	Negative		Valid	Jan. 23, 2024, 12:41 p.m.
1910	Dec. 20, 2023 15:15 PM	RUBUGURI HC IV	RUBUGURIHCIV	A1910	MTB Plus	Sputum	Negative		Valid	Jan. 23, 2024, 12:41 p.m.
1911	Dec. 20, 2023 12:35 PM	RUBUGURI HC IV	RUBUGURIHCIV	A1911	MTB Plus	Sputum	Negative		Valid	Jan. 23, 2024, 12:41 p.m.
1912	Dec. 19, 2023 13:52 PM	RUBUGURI HC IV	RUBUGURIHCIV	A1912	MTB Plus	Sputum	Negative		Valid	Jan. 23, 2024, 12:41 p.m.
1913	Dec. 19, 2023 13:46 PM	RUBUGURI HC IV	RUBUGURIHCIV	A1913	MTB Plus	Sputum	Negative		Valid	Jan. 23, 2024, 12:41 p.m.
1914	Dec. 19, 2023 12:58 PM	RUBUGURI HC IV	RUBUGURIHCIV	A1914	MTB Plus	Sputum	Negative		Valid	Jan. 23, 2024, 12:41 p.m.
1915	Dec. 19, 2023 12:55 PM	RUBUGURI HC IV	RUBUGURIHCIV	A1915	MTB Plus	Sputum	Negative		Valid	Jan. 23, 2024, 12:41 p.m.
1916	Dec. 19, 2023 11:57 AM	RUBUGURI HC IV	RUBUGURIHCIV	A1916	MTB Plus	Sputum	Positive	Pending RIF Test	Valid	Jan. 23, 2024, 12:41 p.m.
1917	Dec. 18, 2023 14:37 PM	RUBUGURI HC IV	RUBUGURIHCIV	A1917	MTB Plus	Sputum	Negative		Valid	Jan. 23, 2024, 12:41 p.m.
1918	Dec. 18, 2023 14:32 PM	RUBUGURI HC IV	RUBUGURIHCIV	A1918	MTB Plus	Sputum	Negative		Valid	Jan. 23, 2024, 12:41 p.m.
1919	Dec. 18, 2023 13:50 PM	RUBUGURI HC IV	RUBUGURIHCIV	A1919	MTB Plus	Sputum	Negative		Valid	Jan. 23, 2024, 12:41 p.m.
1920	Dec. 18, 2023 13:44 PM	RUBUGURI HC IV	RUBUGURIHCIV	A1920	MTB Plus	Sputum	Negative		Valid	Jan. 23, 2024, 12:41 p.m.
1921	Dec. 18, 2023 12:48 PM	RUBUGURI HC IV	RUBUGURIHCIV	A1921	MTB Plus	Sputum	Negative		Valid	Jan. 23, 2024, 12:41 p.m.
1922	Dec. 18, 2023 12:33 PM	RUBUGURI HC IV	RUBUGURIHCIV	A1922	MTB Plus	Sputum	Negative		Valid	Jan. 23, 2024, 12:41 p.m.
1923	Dec. 14, 2023 13:55 PM	RUBUGURI HC IV	RUBUGURIHCIV	A1923	MTB Plus	Sputum	Negative		Valid	Jan. 23, 2024, 12:41 p.m.
1924	Dec. 14, 2023 13:32 PM	RUBUGURI HC IV	RUBUGURIHCIV	A1924	MTB Plus	Sputum	Negative		Valid	Jan. 23, 2024, 12:41 p.m.
1925	Dec. 14, 2023 13:01 PM	RUBUGURI HC IV	RUBUGURIHCIV	A1925	MTB Plus	Sputum	Negative		Valid	Jan. 23, 2024, 12:41 p.m.
1926	Nov. 15, 2023 13:12 PM	RUBUGURI HC IV	RUBUGURIHCIV	A1926	MTB Plus	Sputum	Negative		Valid	Jan. 23, 2024, 12:41 p.m.
1927	Nov. 14, 2023 14:35 PM	RUBUGURI HC IV	RUBUGURIHCIV	A1927	MTB Plus	Sputum	Negative		Valid	Jan. 23, 2024, 12:41 p.m.
1928	Nov. 14, 2023 14:32 PM	RUBUGURI HC IV	RUBUGURIHCIV	A1928	MTB Plus	Sputum	Negative		Valid	Jan. 23, 2024, 12:41 p.m.
1929	Nov. 14, 2023 13:41 PM	RUBUGURI HC IV	RUBUGURIHCIV	A1929	MTB Plus	Sputum	No result		Invalid	Jan. 23, 2024, 12:41 p.m.
1930	Nov. 14, 2023 13:38 PM	RUBUGURI HC IV	RUBUGURIHCIV	A1930	MTB Plus	Sputum	Negative		Valid	Jan. 23, 2024, 12:41 p.m.
1931	Nov. 14, 2023 12:10 PM	RUBUGURI HC IV	RUBUGURIHCIV	A1931	MTB Plus	Sputum	Negative		Valid	Jan. 23, 2024, 12:41 p.m.
1932	Nov. 14, 2023 12:03 PM	RUBUGURI HC IV	RUBUGURIHCIV	A1932	MTB Plus	Sputum	Negative		Valid	Jan. 23, 2024, 12:41 p.m.
1933	Nov. 13, 2023 14:43 PM	RUBUGURI HC IV	RUBUGURIHCIV	A1933	MTB Plus	Sputum	Negative		Valid	Jan. 23, 2024, 12:41 p.m.
1934	Nov. 13, 2023 14:13 PM	RUBUGURI HC IV	RUBUGURIHCIV	A1934	MTB Plus	Sputum	Negative		Valid	Jan. 23, 2024, 12:41 p.m.
1935	Nov. 13, 2023 13:31 PM	RUBUGURI HC IV	RUBUGURIHCIV	A1935	MTB Plus	Sputum	Negative		Valid	Jan. 23, 2024, 12:41 p.m.
1936	Nov. 13, 2023 13:28 PM	RUBUGURI HC IV	RUBUGURIHCIV	A1936	MTB Plus	Sputum	Negative		Valid	Jan. 23, 2024, 12:41 p.m.
1937	Nov. 9, 2023 13:08 PM	RUBUGURI HC IV	RUBUGURIHCIV	A1937	MTB Plus	Sputum	Negative		Valid	Jan. 23, 2024, 12:41 p.m.
1938	Nov. 9, 2023 13:03 PM	RUBUGURI HC IV	RUBUGURIHCIV	A1938	MTB Plus	Sputum	Negative		Valid	Jan. 23, 2024, 12:41 p.m.
1939	Nov. 9, 2023 12:20 PM	RUBUGURI HC IV	RUBUGURIHCIV	A1939	MTB Plus	Sputum	Negative		Valid	Jan. 23, 2024, 12:41 p.m.
1940	Nov. 9, 2023 12:17 PM	RUBUGURI HC IV	RUBUGURIHCIV	A1940	MTB Plus	Sputum	Negative		Valid	Jan. 23, 2024, 12:41 p.m.
1941	Nov. 9, 2023 11:25 AM	RUBUGURI HC IV	RUBUGURIHCIV	A1941	MTB Plus	Sputum	Negative		Valid	Jan. 23, 2024, 12:41 p.m.
1942	Nov. 9, 2023 11:22 AM	RUBUGURI HC IV	RUBUGURIHCIV	A1942	MTB Plus	Sputum	Negative		Valid	Jan. 23, 2024, 12:41 p.m.
1943	Nov. 8, 2023 12:51 PM	RUBUGURI HC IV	RUBUGURIHCIV	A1943	MTB Plus	Sputum	No result		Invalid	Jan. 23, 2024, 12:41 p.m.
1944	Nov. 8, 2023 12:48 PM	RUBUGURI HC IV	RUBUGURIHCIV	A1944	MTB Plus	Sputum	No result		Invalid	Jan. 23, 2024, 12:41 p.m.
1945	Nov. 8, 2023 12:06 PM	RUBUGURI HC IV	RUBUGURIHCIV	A1945	MTB Plus	Sputum	No result		Invalid	Jan. 23, 2024, 12:41 p.m.
1946	Nov. 8, 2023 11:56 AM	RUBUGURI HC IV	RUBUGURIHCIV	A1946	MTB Plus	Sputum	Negative		Valid	Jan. 23, 2024, 12:41 p.m.
1947	Nov. 7, 2023 14:39 PM	RUBUGURI HC IV	RUBUGURIHCIV	A1947	MTB Plus	Sputum	Negative		Valid	Jan. 23, 2024, 12:41 p.m.
1948	Nov. 7, 2023 14:16 PM	RUBUGURI HC IV	RUBUGURIHCIV	A1948	MTB Plus	Sputum	Negative		Valid	Jan. 23, 2024, 12:41 p.m.
1949	Nov. 7, 2023 13:54 PM	RUBUGURI HC IV	RUBUGURIHCIV	A1949	MTB Plus	Sputum	Negative		Valid	Jan. 23, 2024, 12:41 p.m.
1950	Nov. 3, 2023 12:45 PM	RUBUGURI HC IV	RUBUGURIHCIV	A1950	MTB Plus	Sputum	Negative		Valid	Jan. 23, 2024, 12:41 p.m.
1951	Nov. 2, 2023 15:24 PM	RUBUGURI HC IV	RUBUGURIHCIV	A1951	MTB Plus	Sputum	Negative		Valid	Jan. 23, 2024, 12:41 p.m.
1952	Nov. 2, 2023 14:37 PM	RUBUGURI HC IV	RUBUGURIHCIV	A1952	MTB Plus	Sputum	Negative		Valid	Jan. 23, 2024, 12:41 p.m.
1953	Nov. 2, 2023 14:07 PM	RUBUGURI HC IV	RUBUGURIHCIV	A1953	MTB Plus	Sputum	Negative		Valid	Jan. 23, 2024, 12:41 p.m.
1954	Nov. 2, 2023 13:37 PM	RUBUGURI HC IV	RUBUGURIHCIV	A1954	MTB Plus	Sputum	Negative		Valid	Jan. 23, 2024, 12:41 p.m.
1955	Nov. 2, 2023 13:11 PM	RUBUGURI HC IV	RUBUGURIHCIV	A1955	MTB Plus	Sputum	Negative		Valid	Jan. 23, 2024, 12:41 p.m.
1956	Nov. 2, 2023 12:43 PM	RUBUGURI HC IV	RUBUGURIHCIV	A1956	MTB Plus	Sputum	Negative		Valid	Jan. 23, 2024, 12:41 p.m.
1957	Nov. 2, 2023 12:13 PM	RUBUGURI HC IV	RUBUGURIHCIV	A1957	MTB Plus	Sputum	Negative		Valid	Jan. 23, 2024, 12:41 p.m.
1958	Nov. 2, 2023 11:55 AM	RUBUGURI HC IV	RUBUGURIHCIV	A1958	MTB Plus	Sputum	Negative		Valid	Jan. 23, 2024, 12:41 p.m.
1959	Oct. 31, 2023 13:03 PM	RUBUGURI HC IV	RUBUGURIHCIV	A1959	MTB Plus	Sputum	Negative		Valid	Jan. 23, 2024, 12:41 p.m.
1960	Oct. 31, 2023 12:17 PM	RUBUGURI HC IV	RUBUGURIHCIV	A1960	MTB Plus	Sputum	No result		Invalid	Jan. 23, 2024, 12:41 p.m.
1961	Oct. 27, 2023 14:23 PM	RUBUGURI HC IV	RUBUGURIHCIV	A1961	MTB Plus	Sputum	Negative		Valid	Jan. 23, 2024, 12:41 p.m.
1962	Oct. 27, 2023 13:22 PM	RUBUGURI HC IV	RUBUGURIHCIV	A1962	MTB Plus	Sputum	Positive	Rif Resistance not detected	Valid	Jan. 23, 2024, 12:41 p.m.
1963	Oct. 27, 2023 12:21 PM	RUBUGURI HC IV	RUBUGURIHCIV	A1963	MTB Plus	Sputum	Positive	Rif Resistance not detected	Valid	Jan. 23, 2024, 12:41 p.m.
1964	Oct. 26, 2023 13:55 PM	RUBUGURI HC IV	RUBUGURIHCIV	A1964	MTB Plus	Sputum	Positive	Rif Resistance not detected	Valid	Jan. 23, 2024, 12:41 p.m.
1965	Oct. 26, 2023 12:51 PM	RUBUGURI HC IV	RUBUGURIHCIV	A1965	MTB Plus	Sputum	Negative		Valid	Jan. 23, 2024, 12:41 p.m.
1966	Oct. 26, 2023 12:32 PM	RUBUGURI HC IV	RUBUGURIHCIV	A1966	MTB Plus	Sputum	Positive	Rif Resistance detected	Valid	Jan. 23, 2024, 12:41 p.m.
1967	Oct. 24, 2023 12:35 PM	RUBUGURI HC IV	RUBUGURIHCIV	A1967	MTB Plus	Sputum	Negative		Valid	Jan. 23, 2024, 12:41 p.m.
1968	Oct. 24, 2023 12:31 PM	RUBUGURI HC IV	RUBUGURIHCIV	A1968	MTB Plus	Sputum	Negative		Valid	Jan. 23, 2024, 12:41 p.m.
1969	Oct. 23, 2023 13:24 PM	RUBUGURI HC IV	RUBUGURIHCIV	A1969	MTB Plus	Sputum	Negative		Valid	Jan. 23, 2024, 12:41 p.m.
1970	Oct. 23, 2023 12:17 PM	RUBUGURI HC IV	RUBUGURIHCIV	A1970	MTB Plus	Sputum	Negative		Valid	Jan. 23, 2024, 12:41 p.m.
1971	Oct. 23, 2023 11:58 AM	RUBUGURI HC IV	RUBUGURIHCIV	A1971	MTB Plus	Sputum	Negative		Valid	Jan. 23, 2024, 12:41 p.m.
1972	Oct. 20, 2023 11:02 AM	RUBUGURI HC IV	Service	A1972	MTB Plus	BLANK Ext	Negative		Valid	Jan. 23, 2024, 12:41 p.m.
1973	Oct. 20, 2023 10:59 AM	RUBUGURI HC IV	Service	A1973	MTB Plus	BLANK Ext	Negative		Valid	Jan. 23, 2024, 12:41 p.m.
1974	April 19, 2023 14:36 PM	RUBUGURI HC IV	RUBUGURIHCIV	A1974	MTB Plus	Sputum	Negative		Valid	Jan. 23, 2024, 12:41 p.m.
1975	April 16, 2023 17:06 PM	RUBUGURI HC IV	RUBUGURIHCIV	A1975	MTB Plus	Sputum	Negative		Valid	Jan. 23, 2024, 12:41 p.m.
1976	April 16, 2023 16:39 PM	RUBUGURI HC IV	RUBUGURIHCIV	A1976	MTB Plus	Sputum	Negative		Valid	Jan. 23, 2024, 12:41 p.m.
1977	April 16, 2023 15:50 PM	RUBUGURI HC IV	RUBUGURIHCIV	A1977	MTB Plus	Sputum	Negative		Valid	Jan. 23, 2024, 12:41 p.m.
1978	April 16, 2023 12:47 PM	RUBUGURI HC IV	RUBUGURIHCIV	A1978	MTB Plus	Sputum	Negative		Valid	Jan. 23, 2024, 12:41 p.m.
1979	April 16, 2023 12:14 PM	RUBUGURI HC IV	RUBUGURIHCIV	A1979	MTB Plus	Sputum	Negative		Valid	Jan. 23, 2024, 12:41 p.m.
1980	March 31, 2023 13:13 PM	RUBUGURI HC IV	RUBUGURIHCIV	A1980	MTB Plus	Sputum	Negative		Valid	Jan. 23, 2024, 12:41 p.m.
1981	March 31, 2023 13:07 PM	RUBUGURI HC IV	RUBUGURIHCIV	A1981	MTB Plus	Sputum	Negative		Valid	Jan. 23, 2024, 12:41 p.m.
1982	March 31, 2023 12:24 PM	RUBUGURI HC IV	RUBUGURIHCIV	A1982	MTB Plus	Sputum	Negative		Valid	Jan. 23, 2024, 12:41 p.m.
1983	March 30, 2023 12:38 PM	RUBUGURI HC IV	RUBUGURIHCIV	A1983	MTB Plus	Sputum	Negative		Valid	Jan. 23, 2024, 12:41 p.m.
1984	March 30, 2023 12:15 PM	RUBUGURI HC IV	RUBUGURIHCIV	A1984	MTB Plus	Sputum	Negative		Valid	Jan. 23, 2024, 12:41 p.m.
1985	March 29, 2023 15:30 PM	RUBUGURI HC IV	RUBUGURIHCIV	A1985	MTB Plus	Sputum	Negative		Valid	Jan. 23, 2024, 12:41 p.m.
1986	March 29, 2023 15:16 PM	RUBUGURI HC IV	RUBUGURIHCIV	A1986	MTB Plus	Sputum	Negative		Valid	Jan. 23, 2024, 12:41 p.m.
1987	March 26, 2023 14:14 PM	RUBUGURI HC IV	RUBUGURIHCIV	A1987	MTB Plus	Sputum	Negative		Valid	Jan. 23, 2024, 12:41 p.m.
1988	March 26, 2023 13:52 PM	RUBUGURI HC IV	RUBUGURIHCIV	A1988	MTB Plus	Sputum	Negative		Valid	Jan. 23, 2024, 12:41 p.m.
1989	March 26, 2023 13:30 PM	RUBUGURI HC IV	RUBUGURIHCIV	A1989	MTB Plus	Sputum	Negative		Valid	Jan. 23, 2024, 12:41 p.m.
1990	March 26, 2023 13:07 PM	RUBUGURI HC IV	RUBUGURIHCIV	A1990	MTB Plus	Sputum	Negative		Valid	Jan. 23, 2024, 12:41 p.m.
1991	March 26, 2023 12:45 PM	RUBUGURI HC IV	RUBUGURIHCIV	A1991	MTB Plus	Sputum	Negative		Valid	Jan. 23, 2024, 12:41 p.m.
1992	March 26, 2023 11:56 AM	RUBUGURI HC IV	RUBUGURIHCIV	A1992	MTB Plus	Sputum	Negative		Valid	Jan. 23, 2024, 12:41 p.m.
1993	March 15, 2023 14:48 PM	RUBUGURI HC IV	RUBUGURIHCIV	A1993	MTB Plus	Sputum	Negative		Valid	Jan. 23, 2024, 12:41 p.m.
1994	March 15, 2023 14:25 PM	RUBUGURI HC IV	RUBUGURIHCIV	A1994	MTB Plus	Sputum	Negative		Valid	Jan. 23, 2024, 12:41 p.m.
1995	March 15, 2023 14:04 PM	RUBUGURI HC IV	RUBUGURIHCIV	A1995	MTB Plus	Sputum	Negative		Valid	Jan. 23, 2024, 12:41 p.m.
1996	March 15, 2023 13:15 PM	RUBUGURI HC IV	RUBUGURIHCIV	A1996	MTB Plus	Sputum	Negative		Valid	Jan. 23, 2024, 12:41 p.m.
1997	March 12, 2023 12:50 PM	RUBUGURI HC IV	RUBUGURIHCIV	A1997	MTB Plus	Sputum	Negative		Valid	Jan. 23, 2024, 12:41 p.m.
1998	March 12, 2023 12:22 PM	RUBUGURI HC IV	RUBUGURIHCIV	A1998	MTB Plus	Sputum	Negative		Valid	Jan. 23, 2024, 12:41 p.m.
1999	March 12, 2023 11:56 AM	RUBUGURI HC IV	RUBUGURIHCIV	A1999	MTB Plus	Sputum	Negative		Valid	Jan. 23, 2024, 12:41 p.m.
[truncated: 8,714 more rows]
