# Supplementary material for: Beyond diagnostic connectivity: Leveraging digital health technology for the real-time collection and provision of high-quality actionable data on infectious diseases in Uganda
Source: PLOS Digit Health. 2024 Aug 23;3(8):e0000566. doi: 10.1371/journal.pdig.0000566 (PMC11343378; doi:10.1371/journal.pdig.0000566)
Supplement: S7 File — (XLSX) [file pdig.0000566.s007.xlsx]

## Sheet: Sheet1
#	Region	Lab	Machine	First reporting	Last reporting	Status
1	KARAMOJA	TOKORA HC IV	GeneXpert 1	Sept. 15, 2023, 9:01 p.m.	April 16, 2024, 7:35 p.m.
2	NORTH CENTRAL	KAYUNGA REGIONAL REFERRAL HOSPITAL 1	GeneXpert 2	Sept. 16, 2022, 7:31 p.m.	April 16, 2024, 7:34 p.m.
3	TOORO	BUNDIBUGYO HOSPITAL	GeneXpert 3	June 20, 2022, 2:22 p.m.	April 16, 2024, 7:33 p.m.
4	KAMPALA	LUBAGA HOSPITAL	GeneXpert 4	April 8, 2024, 5:26 p.m.	April 16, 2024, 7:33 p.m.
5	NORTH CENTRAL	MITYANA HOSPITAL	GeneXpert 5	May 30, 2022, 7:01 p.m.	April 16, 2024, 7:29 p.m.
6	BUNYORO	KAKINDO HC IV	GeneXpert 6	June 26, 2022, 12:09 p.m.	April 16, 2024, 7:29 p.m.
7	BUNYORO	MASINDI HOSPITAL	GeneXpert 7	March 20, 2024, 5:39 p.m.	April 16, 2024, 7:28 p.m.
8	KARAMOJA	MATANY HOSPITAL	GeneXpert 8	July 11, 2022, 12:20 p.m.	April 16, 2024, 7:27 p.m.
9	LANGO	ALEBTONG HC IV	GeneXpert 9	July 19, 2022, 12:42 p.m.	April 16, 2024, 7:27 p.m.
10	WEST NILE	ARUA REGIONAL REFERRAL HOSPITAL	GeneXpert 10	Oct. 24, 2022, 12:44 p.m.	April 16, 2024, 7:27 p.m.
11	ANKOLE	KABUYANDA HC IV	GeneXpert 11	April 9, 2024, 6:07 p.m.	April 16, 2024, 7:24 p.m.
12	TOORO	KIBIITO HC IV	GeneXpert 12	June 21, 2022, 10:30 a.m.	April 16, 2024, 7:23 p.m.
13	ANKOLE	KAZO HC IV	GeneXpert 13	April 26, 2023, 7:12 a.m.	April 16, 2024, 7:20 p.m.
14	WEST NILE	ADJUMANI HOSPITAL	GeneXpert 14	July 13, 2022, 4:31 p.m.	April 16, 2024, 7:14 p.m.
15	TOORO	FORT PORTAL REGIONAL REFERRAL HOSPITAL	GeneXpert 15	June 29, 2022, 2:34 p.m.	April 16, 2024, 7:13 p.m.
16	BUSOGA	JINJA REGIONAL REFERRAL HOSPITAL	GeneXpert 16	Aug. 15, 2022, 5:48 p.m.	April 16, 2024, 7:11 p.m.
17	NORTH CENTRAL	MUKONO GENERAL HOSPITAL	GeneXpert 17	Aug. 18, 2023, 1:19 p.m.	April 16, 2024, 7:09 p.m.
18	SOUTH CENTRAL	RAKAI HOSPITAL	GeneXpert 18	April 2, 2024, 5:25 p.m.	April 16, 2024, 7:08 p.m.
19	WEST NILE	BIDI BIDI HC III	GeneXpert 19	Sept. 14, 2022, 10:45 a.m.	April 16, 2024, 7:07 p.m.
20	SOUTH CENTRAL	BUKULULA HC IV	GeneXpert 20	March 11, 2023, 3:25 p.m.	April 16, 2024, 7:03 p.m.
21	SOUTH CENTRAL	GOMBE HOSPITAL	GeneXpert 21	May 26, 2023, 11:25 a.m.	April 16, 2024, 7:03 p.m.
22	BUSOGA	BUYINJA HC IV	GeneXpert 22	June 24, 2022, 10:08 a.m.	April 16, 2024, 7:02 p.m.
23	KAMPALA	KITEBI HEALTH CENTRE HC III	GeneXpert 23	May 30, 2023, 11:45 a.m.	April 16, 2024, 7:01 p.m.
24	SOUTH CENTRAL	LYANTONDE HOSPITAL	GeneXpert 24	June 28, 2022, 10:20 a.m.	April 16, 2024, 6:59 p.m.
25	SOUTH CENTRAL	LUKAYA HEALTH CARE CENTER UGANDA CARES HC II	GeneXpert 25	June 22, 2022, 11:35 a.m.	April 16, 2024, 6:56 p.m.
26	WEST NILE	KOBOKO HOSPITAL	GeneXpert 26	May 17, 2022, 8:54 a.m.	April 16, 2024, 6:56 p.m.
27	WEST NILE	PAKWACH HC IV	GeneXpert 27	July 20, 2022, 9:19 a.m.	April 16, 2024, 6:54 p.m.
28	BUSOGA	KOJJA HC IV	GeneXpert 28	Aug. 16, 2023, 6:17 p.m.	April 16, 2024, 6:53 p.m.
29	BUKEDI	MASAFU HOSPITAL	GeneXpert 29	Oct. 31, 2022, 7:48 p.m.	April 16, 2024, 6:50 p.m.
30	KAMPALA	MENGO HOSPITAL	GeneXpert 30	June 24, 2022, 8:30 a.m.	April 16, 2024, 6:50 p.m.
31	KAMPALA	KISUGU HC III	GeneXpert 31	March 18, 2024, 2:01 p.m.	April 16, 2024, 6:49 p.m.
32	TESO	SERERE HC IV	GeneXpert 32	July 13, 2022, 10:24 a.m.	April 16, 2024, 6:49 p.m.
33	ANKOLE	Makenke HC IV	GeneXpert 33	March 29, 2023, 11:08 a.m.	April 16, 2024, 6:45 p.m.
34	ACHOLI	AWACH HC IV	GeneXpert 34	Aug. 18, 2023, 12:53 p.m.	April 16, 2024, 6:44 p.m.
35	NORTH CENTRAL	LUWERO HOSPITAL	GeneXpert 35	July 13, 2022, 5:48 p.m.	April 16, 2024, 6:43 p.m.
36	ACHOLI	KITGUM HOSPITAL	GeneXpert 36	Nov. 29, 2022, 2:13 p.m.	April 16, 2024, 6:38 p.m.
37	ANKOLE	MBARARA REGIONAL REFERRAL HOSPITAL	GeneXpert 37	March 22, 2024, 10:19 a.m.	April 16, 2024, 6:37 p.m.
38	KARAMOJA	MOROTO REGIONAL REFERRAL HOSPITAL	GeneXpert 38	July 11, 2022, 2:16 p.m.	April 16, 2024, 6:34 p.m.
39	BUKEDI	TORORO HOSPITAL	GeneXpert 39	Sept. 1, 2022, 12:13 p.m.	April 16, 2024, 6:31 p.m.
40	KAMPALA	NAGURU R.R HOSPITAL	GeneXpert 40	Oct. 29, 2023, 6:15 p.m.	April 16, 2024, 6:31 p.m.
41	KAMPALA	DR.CHARLES FURTHING CLINIC	GeneXpert 41	Jan. 10, 2024, 10:15 a.m.	April 16, 2024, 6:31 p.m.
42	KIGEZI	HAMURWA HC IV	GeneXpert 42	June 23, 2022, 4:27 p.m.	April 16, 2024, 6:25 p.m.
43	WEST NILE	NEBBI HOSPITAL	GeneXpert 43	March 15, 2024, 1:16 p.m.	April 16, 2024, 6:23 p.m.
44	KIGEZI	KANUNGU HC IV	GeneXpert 44	Nov. 29, 2022, 2:36 p.m.	April 16, 2024, 6:15 p.m.
45	TESO	NGORA HC IV	GeneXpert 45	July 14, 2022, 10:31 a.m.	April 16, 2024, 6:13 p.m.
46	KIGEZI	KISORO HOSPITAL	GeneXpert 46	Oct. 26, 2022, 11:20 a.m.	April 16, 2024, 6:12 p.m.
47	KAMPALA	ALIVE MEDICAL SERVICES SPECIAL CLINIC	GeneXpert 47	Feb. 8, 2024, 2:18 p.m.	April 16, 2024, 6:05 p.m.
48	ANKOLE	ISHAKA ADVENTIST HOSPITAL	GeneXpert 48	June 22, 2022, 10:31 a.m.	April 16, 2024, 6:03 p.m.
49	ANKOLE	NDEIJA HC III	GeneXpert 49	May 17, 2022, 10:25 a.m.	April 16, 2024, 5:59 p.m.
50	TOORO	KYENJOJO HOSPITAL	GeneXpert 50	June 23, 2022, 5:38 p.m.	April 16, 2024, 5:58 p.m.
51	KAMPALA	IDI MULAGO	GeneXpert 51	Sept. 27, 2022, 9 a.m.	April 16, 2024, 5:57 p.m.
52	WEST NILE	ARUA MAIN PRISON	GeneXpert 52	July 12, 2022, 2:55 p.m.	April 16, 2024, 5:53 p.m.
53	BUSOGA	ST FRANCIS BULUBA HOSPITAL	GeneXpert 53	Sept. 19, 2023, 9:16 a.m.	April 16, 2024, 5:31 p.m.
54	SOUTH CENTRAL	KIRA HC III	GeneXpert 54	Dec. 11, 2023, 10:37 a.m.	April 16, 2024, 5:29 p.m.
55	LANGO	ORUM HC IV	GeneXpert 55	July 6, 2023, 3:31 p.m.	April 16, 2024, 5:27 p.m.
56	LANGO	ABER HOSPITAL	GeneXpert 56	March 21, 2024, 12:33 p.m.	April 16, 2024, 5:25 p.m.
57	BUGISU	MBALE REGIONAL REFERRAL HOSPITAL	GeneXpert 57	Nov. 29, 2022, 5:10 p.m.	April 16, 2024, 5:25 p.m.
58	SOUTH CENTRAL	RAKAI HEALTH SCIENCES PROGRAM CLINIC	GeneXpert 58	June 24, 2022, 1:31 p.m.	April 16, 2024, 5:23 p.m.
59	BUSOGA	MALONGO HC III	GeneXpert 59	Nov. 30, 2022, 11:48 a.m.	April 16, 2024, 5:21 p.m.
60	KIGEZI	KANYANTOROGO HC III	GeneXpert 60	April 16, 2024, 3:49 p.m.	April 16, 2024, 5:18 p.m.
61	NORTH CENTRAL	NTWETWE HC IV	GeneXpert 61	March 24, 2024, 8:34 p.m.	April 16, 2024, 5:15 p.m.
62	BUGISU	MAGALE (UCMB) HC IV	GeneXpert 62	July 13, 2022, 5:33 p.m.	April 16, 2024, 5:14 p.m.
63	SOUTH CENTRAL	BUTENGA HC IV	GeneXpert 63	Oct. 25, 2022, 2:52 p.m.	April 16, 2024, 5:12 p.m.
64	SOUTH CENTRAL	MADDU HC IV	GeneXpert 64	May 19, 2022, 1:42 p.m.	April 16, 2024, 5:11 p.m.
65	NORTH CENTRAL	MUBENDE REGIONAL REFERRAL HOSPITAL	GeneXpert 65	Feb. 14, 2024, 5:48 p.m.	April 16, 2024, 5:06 p.m.
66	SOUTH CENTRAL	KASANGATI HC IV	GeneXpert 66	Feb. 22, 2024, 12:16 p.m.	April 16, 2024, 5:05 p.m.
67	SOUTH CENTRAL	NKOZI HOSPITAL	GeneXpert 67	Oct. 3, 2023, 12:32 p.m.	April 16, 2024, 5:02 p.m.
68	KIGEZI	KABALE REGIONAL REFERRAL HOSPITAL	GeneXpert 68	Aug. 5, 2023, 8:50 p.m.	April 16, 2024, 4:58 p.m.
69	SOUTH CENTRAL	BUWAMA HC III	GeneXpert 69	May 31, 2023, 12:11 p.m.	April 16, 2024, 4:57 p.m.
70	BUNYORO	BWIJANGA HC IV	GeneXpert 70	June 21, 2022, 12:52 p.m.	April 16, 2024, 4:51 p.m.
71	ANKOLE	KITAGATA HOSPITAL	GeneXpert 71	Nov. 14, 2022, 3:07 p.m.	April 16, 2024, 4:42 p.m.
72	LANGO	APAC HOSPITAL	GeneXpert 72	March 26, 2024, 3:22 p.m.	April 16, 2024, 4:39 p.m.
73	KIGEZI	COU KISIIZI HOSPITAL	GeneXpert 73	Feb. 22, 2024, 6:30 p.m.	April 16, 2024, 4:38 p.m.
74	KAMPALA	REACHOUT - MBUYA CLINIC HC II	GeneXpert 74	June 22, 2022, 2:36 p.m.	April 16, 2024, 4:34 p.m.
75	SOUTH CENTRAL	LWENGO KINONI GOVT HC III	GeneXpert 75	Sept. 13, 2022, 3 p.m.	April 16, 2024, 4:32 p.m.
76	SOUTH CENTRAL	TASO ENTEBBE SPECIAL CLINIC	GeneXpert 76	July 20, 2023, 10:21 a.m.	April 16, 2024, 4:23 p.m.
77	KAMPALA	KISENYI HC IV	GeneXpert 77	June 24, 2022, 11:08 a.m.	April 16, 2024, 4:21 p.m.
78	NORTH CENTRAL	BOMBO GENERAL MILITARY HOSPITAL	GeneXpert 78	April 21, 2023, 3:31 p.m.	April 16, 2024, 4:16 p.m.
79	TESO	SOROTI REGIONAL REFERRAL HOSPITAL	GeneXpert 79	Sept. 8, 2022, 10:42 a.m.	April 16, 2024, 4:11 p.m.
80	ANKOLE	HOLY INNOCENT	GeneXpert 80	May 8, 2023, 3:19 p.m.	April 16, 2024, 4:03 p.m.
81	SOUTH CENTRAL	KITANDA HC III	GeneXpert 81	April 16, 2024, 1:03 p.m.	April 16, 2024, 4:01 p.m.
82	SOUTH CENTRAL	NAMAYUMBA HC IV	GeneXpert 82	June 22, 2022, 2:06 p.m.	April 16, 2024, 4 p.m.
83	SOUTH CENTRAL	KYAZANGA HC IV	GeneXpert 83	June 28, 2022, 6:22 p.m.	April 16, 2024, 3:58 p.m.
84	KAMPALA	BUTABIKA HOSPITAL	GeneXpert 84	Oct. 31, 2023, 4:12 p.m.	April 16, 2024, 3:51 p.m.
85	BUSOGA	BUGIRI HOSPITAL	GeneXpert 85	Jan. 12, 2024, 6:58 p.m.	April 16, 2024, 3:51 p.m.
86	ANKOLE	RUHOKO HC IV	GeneXpert 86	June 23, 2022, 4:16 p.m.	April 16, 2024, 3:47 p.m.
87	KARAMOJA	KARENGA HC IV	GeneXpert 87	July 25, 2022, 5:14 p.m.	April 16, 2024, 3:44 p.m.
88	ACHOLI	ST. JOSEPH'S KITGUM HOSPITAL	GeneXpert 88	July 11, 2022, 1:31 p.m.	April 16, 2024, 3:43 p.m.
89	ANKOLE	BWIZIBWERA HC IV	GeneXpert 89	May 17, 2022, 12:11 p.m.	April 16, 2024, 3:34 p.m.
90	ACHOLI	PAJULE HC IV	GeneXpert 90	Feb. 15, 2023, 4:50 p.m.	April 16, 2024, 3:31 p.m.
91	KIGEZI	KAROLI LWANGA (NYAKIBALE) HOSPITAL	GeneXpert 91	May 15, 2022, 3:12 p.m.	April 16, 2024, 3:26 p.m.
92	TESO	KAPELEBYONG HC IV	GeneXpert 92	July 18, 2022, 2:44 p.m.	April 16, 2024, 3:26 p.m.
93	TOORO	NTARA HC IV	GeneXpert 93	June 22, 2022, 1:16 p.m.	April 16, 2024, 3:16 p.m.
94	SOUTH CENTRAL	KALISIZO HOSPITAL	GeneXpert 94	Aug. 16, 2022, 4:29 p.m.	April 16, 2024, 3:14 p.m.
95	BUKEDI	BUSIA HC IV	GeneXpert 95	June 29, 2022, 11:14 a.m.	April 16, 2024, 3:03 p.m.
96	SOUTH CENTRAL	ENTEBBE REGIONAL REFERRAL HOSPITAL	GeneXpert 96	April 15, 2024, 10:43 a.m.	April 16, 2024, 2:55 p.m.
97	LANGO	IBUJE HC III	GeneXpert 97	Dec. 2, 2022, 9:42 a.m.	April 16, 2024, 2:50 p.m.
98	LANGO	DOKOLO HC IV	GeneXpert 98	Jan. 20, 2023, 12:23 p.m.	April 16, 2024, 2:46 p.m.
99	BUKEDI	ST. ANTHONY'S TORORO HOSPITAL	GeneXpert 99	July 14, 2022, 12:11 p.m.	April 16, 2024, 2:37 p.m.
100	TOORO	KYEGEGWA HOSPITAL	GeneXpert 100	Nov. 17, 2023, 11:56 a.m.	April 16, 2024, 2:28 p.m.
101	WEST NILE	ST. JOSEPHS MARACHA HOSPITAL	GeneXpert 101	July 12, 2022, 10:19 a.m.	April 16, 2024, 2:24 p.m.
102	WEST NILE	ANGAL HOSPITAL	GeneXpert 102	April 12, 2024, 3:33 p.m.	April 16, 2024, 2:14 p.m.
103	LANGO	ANYEKE HC IV	GeneXpert 103	May 16, 2022, 10:37 a.m.	April 16, 2024, 2:10 p.m.
104	LANGO	LIRA REGIONAL REFERRAL HOSPITAL	GeneXpert 104	June 6, 2023, 4:46 p.m.	April 16, 2024, 2:09 p.m.
105	TOORO	KYARUSOZI HC IV	GeneXpert 105	May 9, 2022, 7:09 p.m.	April 16, 2024, 2:08 p.m.
106	BUSONGA	KANGULUMIRA HC IV	GeneXpert 106	April 3, 2024, 4:15 p.m.	April 16, 2024, 2:06 p.m.
107	KAMPALA	KISENYI HC IV	GeneXpert 107	June 24, 2022, 11:45 a.m.	April 16, 2024, 1:57 p.m.
108	KIGEZI	RUGARAMA HOSPITAL	GeneXpert 108	Aug. 5, 2023, 5:44 p.m.	April 16, 2024, 1:56 p.m.
109	NORTH CENTRAL	KIWOKO HOSPITAL	GeneXpert 109	July 13, 2022, 10:56 a.m.	April 16, 2024, 1:54 p.m.
110	SOUTH CENTRAL	LWENGO HC IV	GeneXpert 110	June 28, 2022, 2:34 p.m.	April 16, 2024, 1:53 p.m.
111	ACHOLI	TASO GULU	GeneXpert 111	June 13, 2022, 10:42 a.m.	April 16, 2024, 1:53 p.m.
112	BUNYORO	RWENYAWAWA HC III	GeneXpert 112	March 22, 2024, 1:01 p.m.	April 16, 2024, 1:47 p.m.
113	BUKEDI	BUSOLWE HOSPITAL	GeneXpert 113	Feb. 17, 2023, 1:51 p.m.	April 16, 2024, 1:46 p.m.
114	TESO	KATAKWI HOSPITAL	GeneXpert 114	July 13, 2022, 5:12 p.m.	April 16, 2024, 1:45 p.m.
115	KIGEZI	BUGANGARI HC IV	GeneXpert 115	May 30, 2022, 10:48 a.m.	April 16, 2024, 1:34 p.m.
116	KIGEZI	KAMBUGA HOSPITAL	GeneXpert 116	Feb. 19, 2024, 11:45 a.m.	April 16, 2024, 1:27 p.m.
117	SOUTH CENTRAL	SSEMBABULE HC IV	GeneXpert 117	Nov. 22, 2023, 2:22 p.m.	April 16, 2024, 12:50 p.m.
118	TOORO	KAGANDO HOSPITAL	GeneXpert 118	Oct. 4, 2023, 10:06 a.m.	April 16, 2024, 12:38 p.m.
119	BUGISU	BUBULO HC IV	GeneXpert 119	June 14, 2022, 10:38 a.m.	April 16, 2024, 12:32 p.m.
120	ANKOLE	MBARARA MAIN PRISONS HC III	GeneXpert 120	Jan. 30, 2024, 11:59 a.m.	April 16, 2024, 12:31 p.m.
121	BUNYORO	KAGADI HOSPITAL	GeneXpert 121	Nov. 28, 2022, 12:49 p.m.	April 16, 2024, 12:19 p.m.
122	TESO	KABERAMAIDO HOSPITAL	GeneXpert 122	June 8, 2022, 9:45 a.m.	April 16, 2024, 12:02 p.m.
123	Karamoja	Moroto Prisons	GeneXpert 123	Dec. 29, 2022, 1:10 p.m.	April 16, 2024, 11:54 a.m.
124	BUSOGA	NSINZE HC IV	GeneXpert 124	June 28, 2022, 12:25 p.m.	April 16, 2024, 11:06 a.m.
125	SOUTH CENTRAL	KAKUUTO HC IV	GeneXpert 125	June 23, 2022, 4:20 p.m.	April 16, 2024, 11:05 a.m.
126	NORTH CENTRAL	ST. FRANCIS HEALTH CARE SERVICES HC III	GeneXpert 126	April 11, 2023, 5:24 p.m.	April 16, 2024, 10:45 a.m.
127	KAMPALA	ST. FRANCIS NSAMBYA HOSPITAL	GeneXpert 127	June 24, 2022, 10:21 a.m.	April 16, 2024, 10:37 a.m.
128	Kampala	St. Benedict Hospital	GeneXpert 128	June 26, 2023, 1:36 a.m.	April 16, 2024, 10:34 a.m.
129	ANKOLE	PadrePio HC IV	GeneXpert 129	March 22, 2023, 9:21 a.m.	April 16, 2024, 10:24 a.m.
130	SOUTH CENTRAL	WAKISO HC IV	GeneXpert 130	May 10, 2022, 7:45 p.m.	April 16, 2024, 9:45 a.m.
131	TOORO	KILEMBE MINES HOSPITAL	GeneXpert 131	Feb. 15, 2024, 5:13 p.m.	April 16, 2024, 2:49 a.m.
132	KIGEZI	BUSANZA HC IV	GeneXpert 132	April 15, 2024, 10:25 a.m.	April 15, 2024, 10:09 p.m.
133	BUGISU	BUSIU HC IV	GeneXpert 133	May 17, 2022, 1:18 p.m.	April 15, 2024, 8:04 p.m.
134	WEST NILE	WARR HC IV	GeneXpert 134	May 16, 2022, 11:50 a.m.	April 15, 2024, 7:28 p.m.
135	KARAMOJA	NABILATUK HC IV	GeneXpert 135	Dec. 19, 2022, 11:32 a.m.	April 15, 2024, 7:06 p.m.
136	ACHOLI	GULU REGIONAL REFERRAL HOSPITAL	GeneXpert 136	Dec. 4, 2023, 12:24 p.m.	April 15, 2024, 6:33 p.m.
137	BUKEDI	PALLISA HOSPITAL	GeneXpert 137	June 7, 2023, 11:18 a.m.	April 15, 2024, 5:28 p.m.
138	ANKOLE	KABWOHE HC IV	GeneXpert 138	June 22, 2022, 3:22 p.m.	April 15, 2024, 4:53 p.m.
139	SOUTH CENTRAL	MASAKA MAIN PRISON HC III	GeneXpert 139	June 25, 2022, 12:14 p.m.	April 15, 2024, 4:17 p.m.
140	KAMPALA	NSAMBYA POLICE HC III	GeneXpert 140	June 24, 2022, 12:27 p.m.	April 15, 2024, 4:11 p.m.
141	KAMPALA	KISWA HC III	GeneXpert 141	Sept. 28, 2022, 4:27 p.m.	April 15, 2024, 3:58 p.m.
142	BUSOGA	IGANGA HOSPITAL	GeneXpert 142	Sept. 8, 2022, 12:56 p.m.	April 15, 2024, 3:56 p.m.
143	ACHOLI	MADI-OPEI HC IV	GeneXpert 143	Oct. 5, 2023, 10:38 a.m.	April 15, 2024, 3:54 p.m.
144	ACHOLI	ATIAK HC IV	GeneXpert 144	June 10, 2022, 4:40 p.m.	April 15, 2024, 3:52 p.m.
145	KARAMOJA	IRIIRI HC III	GeneXpert 145	March 20, 2024, 9:13 a.m.	April 15, 2024, 3:37 p.m.
146	ANKOLE	KIU TEACHING HOSPITAL	GeneXpert 146	June 21, 2022, 4:43 p.m.	April 15, 2024, 3:31 p.m.
147	BUSOGA	BUDONDO HC IV	GeneXpert 147	May 16, 2022, 11:57 a.m.	April 15, 2024, 3:24 p.m.
148	SOUTH CENTRAL	MASAKA POLICE HC III	GeneXpert 148	June 27, 2022, 3:13 p.m.	April 15, 2024, 3:23 p.m.
149	LANGO	ABOKE HC IV	GeneXpert 149	Oct. 4, 2023, 12:11 p.m.	April 15, 2024, 3:22 p.m.
150	SOUTH CENTRAL	KANONI HC III	GeneXpert 150	June 20, 2022, 2:24 p.m.	April 15, 2024, 3:12 p.m.
151	SOUTH CENTRAL	BUKOMERO HC IV	GeneXpert 151	April 15, 2024, 1:30 p.m.	April 15, 2024, 2:55 p.m.
152	WEST NILE	KULIKULINGA HC III	GeneXpert 152	July 14, 2022, 4:18 p.m.	April 15, 2024, 2:47 p.m.
153	ACHOLI	NAMOKORA HC IV	GeneXpert 153	May 16, 2022, 10:48 a.m.	April 15, 2024, 2:42 p.m.
154	TESO	BUKEDEA HC IV	GeneXpert 154	July 15, 2022, 10:06 a.m.	April 15, 2024, 2:30 p.m.
155	LANGO	LIRA REGIONAL REFERRAL HOSPITAL	GeneXpert 155	May 25, 2023, 6:25 p.m.	April 15, 2024, 1:36 p.m.
156	TESO	ATUTUR HOSPITAL	GeneXpert 156	Oct. 19, 2022, 12:31 p.m.	April 15, 2024, 1:35 p.m.
157	WEST NILE	MOYO HOSPITAL	GeneXpert 157	July 13, 2022, 12:02 p.m.	April 15, 2024, 1:18 p.m.
158	BUSOGA	JINJA MAIN PRISON HC III	GeneXpert 158	March 6, 2024, 2:24 p.m.	April 15, 2024, 1:02 p.m.
159	ANKOLE	MITOOMA HC IV	GeneXpert 159	May 18, 2022, 4:38 p.m.	April 15, 2024, 12:53 p.m.
160	ACHOLI	5TH MILITARY DIVISION HC IV	GeneXpert 160	Nov. 28, 2022, 1:52 p.m.	April 15, 2024, 12:12 p.m.
161	SOUTH CENTRAL	ENTEBBE REGIONAL REFERRAL HOSPITAL	GeneXpert 161	March 27, 2024, 5:54 p.m.	April 15, 2024, 10:42 a.m.
162	LANGO	Lira Prisons HCIII	GeneXpert 162	July 18, 2022, 7:04 p.m.	April 15, 2024, 10:32 a.m.
163	ACHOLI	ANAKA HOSPITAL	GeneXpert 163	June 9, 2022, 11:57 a.m.	April 15, 2024, 9:19 a.m.
164	KARAMOJA	AMUDAT HOSPITAL	GeneXpert 164	July 12, 2022, 8:40 a.m.	April 14, 2024, 11:17 p.m.
165	NORTH CENTRAL	BUVUMA HC IV	GeneXpert 165	Nov. 28, 2022, 12:45 p.m.	April 14, 2024, 4:59 p.m.
166	BUSOGA	KAMULI HOSPITAL	GeneXpert 166	June 27, 2022, 11:09 a.m.	April 14, 2024, 4 p.m.
167	SOUTH CENTRAL	MASAKA REGIONAL REFERRAL HOSPITAL	GeneXpert 167	April 14, 2024, 11:17 a.m.	April 14, 2024, 2:57 p.m.
168	BUGISU	BUKWO HC IV	GeneXpert 168	Aug. 4, 2022, 1:05 p.m.	April 14, 2024, 1:49 p.m.
169	BUNYORO	KIBAALE HC IV	GeneXpert 169	June 25, 2022, 6:47 p.m.	April 14, 2024, 1:32 p.m.
170	TOORO	KARUGUTU HC IV	GeneXpert 170	June 20, 2022, 5:27 p.m.	April 13, 2024, 11:24 p.m.
171	BUSOGA	BUSESA HC IV	GeneXpert 171	April 16, 2023, 10:53 a.m.	April 13, 2024, 1:21 p.m.
172	ANKOLE	NSIIKA HC IV	GeneXpert 172	June 14, 2022, 12:19 p.m.	April 13, 2024, 1:16 p.m.
173	ACHOLI	PADIBE HC IV	GeneXpert 173	July 6, 2023, 2:41 p.m.	April 13, 2024, 9:50 a.m.
174	ACHOLI	LALOGI HC IV	GeneXpert 174	March 21, 2023, 2:46 p.m.	April 13, 2024, 6:39 a.m.
175	ANKOLE	ITOJO HOSPITAL	GeneXpert 175	June 20, 2022, 6:03 p.m.	April 13, 2024, 5:37 a.m.
176	LANGO	OGUR HC IV	GeneXpert 176	July 14, 2022, 12:03 p.m.	April 12, 2024, 8:30 p.m.
177	KAMPALA	KAWEMPE NATIONAL REFERRAL HOSPITAL	GeneXpert 177	Nov. 4, 2022, 5:33 p.m.	April 12, 2024, 5:26 p.m.
178	NORTH CENTRAL	LWAMPANGA HC III	GeneXpert 178	Oct. 6, 2022, 7:43 p.m.	April 12, 2024, 4:02 p.m.
179	BUNYORO	KIGOROBYA HC IV	GeneXpert 179	June 23, 2022, 5:14 p.m.	April 12, 2024, 2 p.m.
180	BUNYORO	HOIMA REGIONAL REFERRAL HOSPITAL	GeneXpert 180	March 20, 2024, 5:54 p.m.	April 12, 2024, 12:39 p.m.
181	BUKEDI	KIBUKU HC IV	GeneXpert 181	May 19, 2022, 12:56 p.m.	April 12, 2024, 11:52 a.m.
182	LANGO	ADUKU HC IV	GeneXpert 182	July 18, 2022, 12:05 p.m.	April 12, 2024, 10:25 a.m.
183	TESO	AMURIA HOSPITAL	GeneXpert 183	March 14, 2024, 2:31 p.m.	April 11, 2024, 8:08 p.m.
184	LANGO	AKOKORO HC III	GeneXpert 184	July 15, 2022, 3:52 p.m.	April 11, 2024, 7:24 p.m.
185	KIGEZI	KIHIHI HC IV	GeneXpert 185	Nov. 30, 2022, 9:33 a.m.	April 11, 2024, 7:20 p.m.
186	TOORO	KATOJO PRISONS HC III	GeneXpert 186	Dec. 2, 2022, 11:16 a.m.	April 11, 2024, 6:51 p.m.
187	KARAMOJA	KOTIDO HC IV	GeneXpert 187	March 27, 2024, 5:27 p.m.	April 11, 2024, 3:05 p.m.
188	BUSOGA	KIYUNGA HC IV	GeneXpert 188	June 24, 2022, 4:35 p.m.	April 11, 2024, 2:54 p.m.
189	BUSOGA	WALUKUBA HC IV	GeneXpert 189	May 16, 2022, 11:56 a.m.	April 11, 2024, 2:07 p.m.
190	KAMPALA	SENIOR OFFICES DIAGNOSTIC CENTER LOWER MBUYA	GeneXpert 190	June 6, 2023, 2:32 p.m.	April 11, 2024, 12:12 p.m.
191	NORTH CENTRAL	NAKASONGOLA MAIN PRISON HC III	GeneXpert 191	June 21, 2022, 5:27 p.m.	April 11, 2024, 12:01 p.m.
192	KAMPALA	MURCHISION BAY MAIN HOSPITAL	GeneXpert 192	Aug. 25, 2022, 11:45 a.m.	April 11, 2024, 10:13 a.m.
193	NORTH CENTRAL	NAKASONGOLA HC IV	GeneXpert 193	June 22, 2022, 9:13 a.m.	April 10, 2024, 9:17 p.m.
194	BUNYORO	KAGADI HOSPITAL	GeneXpert 194	Aug. 1, 2023, 12:09 p.m.	April 10, 2024, 2:46 p.m.
195	TOORO	BWERA HOSPITAL	GeneXpert 195	June 21, 2022, 6:27 p.m.	April 10, 2024, 11:09 a.m.
196	WEST NILE	YUMBE HC IV	GeneXpert 196	Nov. 29, 2022, 2:05 p.m.	April 9, 2024, 4:59 p.m.
197	ACHOLI	PATONGO HC III	GeneXpert 197	Aug. 24, 2022, 11:39 a.m.	April 9, 2024, 3:24 p.m.
198	TOORO	RUKUNYU HOSPITAL	GeneXpert 198	June 22, 2022, 5:04 p.m.	April 9, 2024, 9:31 a.m.
199	SOUTH CENTRAL	KALANGALA HC IV	GeneXpert 199	June 29, 2022, 3:23 p.m.	April 8, 2024, 6:38 p.m.
200	BUSOGA	NAMUNGALWE HC III	GeneXpert 200	Nov. 29, 2022, 1:28 p.m.	April 8, 2024, 11:14 a.m.
201	BUSOGA	KIDERA HC IV	GeneXpert 201	Nov. 28, 2022, 11:28 a.m.	April 7, 2024, 7:41 p.m.
202	KAMPALA	LUBAGA HOSPITAL	GeneXpert 202	Dec. 14, 2023, 3:07 p.m.	April 7, 2024, 9:56 a.m.
203	TESO	TIRIRI HC IV	GeneXpert 203	Feb. 26, 2024, 3:55 p.m.	April 6, 2024, 5:16 p.m.
204	BUSOGA	BUGEMBE HC IV	GeneXpert 204	June 8, 2022, 10:52 a.m.	April 5, 2024, 4:52 p.m.
205	BUSOGA	WABULUNGU HC III	GeneXpert 205	Dec. 7, 2022, 3:49 p.m.	April 3, 2024, 10:31 a.m.
206	NORTH CENTRAL	KAWOLO HOSPITAL	GeneXpert 206	Jan. 16, 2023, 5:02 p.m.	April 3, 2024, 8:52 a.m.
207	SOUTH CENTRAL	KIYUMBA HC IV	GeneXpert 207	June 25, 2022, 5:04 p.m.	April 2, 2024, 8:50 p.m.
208	SOUTH CENTRAL	RAKAI HOSPITAL	GeneXpert 208	Nov. 9, 2023, 1:45 p.m.	April 2, 2024, 5:25 p.m.
209	NORTH CENTRAL	KASSANDA HC IV	GeneXpert 209	March 15, 2024, 5:23 p.m.	April 2, 2024, 4:36 p.m.
210	ACHOLI	KALONGO AMBROSOLI MEMORIAL HOSPITAL	GeneXpert 210	May 16, 2022, 3:56 p.m.	April 2, 2024, 11:27 a.m.
211	ACHOLI	KALONGO AMBROSOLI MEMORIAL HOSPITAL	GeneXpert 211	July 13, 2022, 1:50 p.m.	April 2, 2024, 11:23 a.m.
212	BUSOGA	BUGONO HC IV	GeneXpert 212	June 23, 2022, 12:34 p.m.	April 1, 2024, 12:27 p.m.
213	KARAMOJA	ABIM HOSPITAL	GeneXpert 213	July 12, 2022, 4:43 p.m.	March 28, 2024, 10:47 a.m.
214	BUNYORO	KYANGWALI HC IV	GeneXpert 214	June 25, 2022, 9:49 a.m.	March 27, 2024, 7:21 p.m.
215	BUSOGA	BUMANYA HC IV	GeneXpert 215	June 27, 2022, 6:24 p.m.	March 27, 2024, noon
216	BUNYORO	RWENYAWAWA HC III	GeneXpert 216	Nov. 4, 2022, 4:27 p.m.	March 27, 2024, 9:24 a.m.
217	KIGEZI	MPARO HC IV	GeneXpert 217	June 21, 2022, 1:22 p.m.	March 26, 2024, 4:11 p.m.
218	LANGO	AMOLATAR HC IV	GeneXpert 218	Dec. 14, 2023, 5:17 p.m.	March 26, 2024, 11:43 a.m.
219	LANGO	APAC HOSPITAL	GeneXpert 219	Sept. 5, 2022, 2:04 p.m.	March 26, 2024, 9:22 a.m.
220	ACHOLI	GULU PRISON HC III	GeneXpert 220	July 29, 2022, 5:59 p.m.	March 26, 2024, 8:01 a.m.
221	SOUTH CENTRAL	MASAKA REGIONAL REFERRAL HOSPITAL	GeneXpert 221	Aug. 27, 2022, 8:27 a.m.	March 23, 2024, 6:49 p.m.
222	NORTH CENTRAL	NTWETWE HC IV	GeneXpert 222	Jan. 11, 2023, 5:05 p.m.	March 23, 2024, 6:48 p.m.
223	SOUTH CENTRAL	MPIGI HC IV	GeneXpert 223	June 20, 2022, 3:59 p.m.	March 23, 2024, 11:25 a.m.
224	SOUTH CENTRAL	ENTEBBE REGIONAL REFERRAL HOSPITAL	GeneXpert 224	Nov. 29, 2022, 2:07 p.m.	March 22, 2024, 7:15 p.m.
225	ANKOLE	MBARARA REGIONAL REFERRAL HOSPITAL	GeneXpert 225	Jan. 5, 2023, 9:14 a.m.	March 22, 2024, 2:28 p.m.
226	NORTH CENTRAL	MALANGALA HC III	GeneXpert 226	March 21, 2024, 9:42 a.m.	March 21, 2024, 9:43 a.m.
227	BUNYORO	HOIMA REGIONAL REFERRAL HOSPITAL	GeneXpert 227	Oct. 26, 2022, 10:33 a.m.	March 20, 2024, 3:28 p.m.
228	ANKOLE	RUSHOOKA HCII	GeneXpert 228	June 22, 2022, 9:47 a.m.	March 20, 2024, 3:13 p.m.
229	ANKOLE	KITWE HC IV	GeneXpert 229	Jan. 9, 2023, 10:15 a.m.	March 20, 2024, 11:09 a.m.
230	KAMPALA	MULAGO NRH - WARD 5&6(TB WARD)	GeneXpert 230	July 12, 2023, 2:25 p.m.	March 19, 2024, 1:10 p.m.
231	KAMPALA	MULAGO NRH - WARD 5&6(TB WARD)	GeneXpert 231	March 18, 2024, 4:29 p.m.	March 18, 2024, 4:29 p.m.
232	KAMPALA	MULAGO NRH - WARD 5&6(TB WARD)	GeneXpert 232	Jan. 5, 2024, 1:47 p.m.	March 18, 2024, 4:29 p.m.
233	KAMPALA	KISUGU HC III	GeneXpert 233	June 24, 2022, 4:56 p.m.	March 18, 2024, 11:05 a.m.
234	TOORO	VIRIKA HOSPITAL	GeneXpert 234	Dec. 1, 2022, 2:10 p.m.	March 16, 2024, 12:16 p.m.
235	WEST NILE	YUMBE HOSPITAL	GeneXpert 235	Sept. 5, 2022, 6:02 p.m.	March 15, 2024, 7:50 p.m.
236	WEST NILE	NEBBI HOSPITAL	GeneXpert 236	Nov. 30, 2022, 5:24 p.m.	March 15, 2024, 1 p.m.
237	NORTH CENTRAL	SEETA NAZIGO HC III	GeneXpert 237	July 19, 2022, 12:23 p.m.	March 14, 2024, 6:11 p.m.
238	KAMPALA	TB Mobile Clinic	GeneXpert 238	Oct. 24, 2022, 4:51 p.m.	March 14, 2024, 5:21 p.m.
239	KAMPALA	KAWAALA HEALTH CENTRE HC III	GeneXpert 239	March 14, 2024, 3:38 p.m.	March 14, 2024, 3:54 p.m.
240	KAMPALA	KAWAALA HEALTH CENTRE HC III	GeneXpert 240	May 14, 2022, 10:44 p.m.	March 14, 2024, 3:37 p.m.
241	BUNYORO	KAKUMIRO HC IV	GeneXpert 241	Nov. 10, 2022, 2:55 p.m.	March 8, 2024, 12:29 p.m.
242	SOUTH CENTRAL	MUGOYE HC III	GeneXpert 242	March 29, 2023, 3:22 p.m.	March 6, 2024, 3:03 p.m.
243	BUSOGA	JINJA MAIN PRISON HC III	GeneXpert 243	July 1, 2022, 10 a.m.	March 6, 2024, 11:39 a.m.
244	BUGISU	MBALE MAIN PRISONS HC III	GeneXpert 244	July 14, 2022, 5:59 p.m.	March 4, 2024, 5:05 p.m.
245	BUGISU	KAPRORON HC IV	GeneXpert 245	July 11, 2022, 5:11 p.m.	March 4, 2024, 1:19 p.m.
246	BUGISU	MUYEMBE HC IV	GeneXpert 246	July 12, 2022, 3:26 p.m.	Feb. 29, 2024, 11:38 a.m.
247	TESO	APAPAI HC IV	GeneXpert 247	July 14, 2022, 1:17 p.m.	Feb. 27, 2024, 2:54 p.m.
248	NORTH CENTRAL	MUBENDE REGIONAL REFERRAL HOSPITAL	GeneXpert 248	Aug. 31, 2022, 2:17 p.m.	Feb. 26, 2024, 5:45 p.m.
249	NORTH CENTRAL	MUBENDE KASAMBYA HC III GOVT	GeneXpert 249	Oct. 3, 2023, 9:26 a.m.	Feb. 26, 2024, 11:27 a.m.
250	NORTH CENTRAL	KASSANDA HC IV	GeneXpert 250	Dec. 18, 2023, 12:14 p.m.	Feb. 24, 2024, 6:39 p.m.
251	NORTH CENTRAL	SSEKANYONYI HC IV	GeneXpert 251	Feb. 1, 2024, 10:28 a.m.	Feb. 23, 2024, 12:54 p.m.
252	SOUTH CENTRAL	NDEJJE HC IV	GeneXpert 252	June 21, 2022, 3:59 p.m.	Feb. 21, 2024, 9:09 a.m.
253	ANKOLE	RUGAZI HC IV	GeneXpert 253	Jan. 9, 2023, 7:09 p.m.	Feb. 20, 2024, 6:48 p.m.
254	SOUTH CENTRAL	KASANGATI HC IV	GeneXpert 254	June 22, 2022, 4:59 p.m.	Feb. 19, 2024, 12:50 p.m.
255	TOORO	KILEMBE MINES HOSPITAL	GeneXpert 255	Oct. 28, 2022, 9:54 a.m.	Feb. 16, 2024, 10:05 a.m.
256	TOORO	KILEMBE MINES HOSPITAL	GeneXpert 256	Feb. 15, 2024, 3:36 p.m.	Feb. 16, 2024, 10:05 a.m.
257	NORTH CENTRAL	NAKASONGOLA MILITARY HOSPITAL	GeneXpert 257	June 22, 2022, 7:27 p.m.	Feb. 14, 2024, 3:04 p.m.
258	WEST NILE	RIVER OLI HC IV	GeneXpert 258	May 23, 2022, 4:55 p.m.	Feb. 10, 2024, 12:03 p.m.
259	KAMPALA	ALIVE MEDICAL SERVICES SPECIAL CLINIC	GeneXpert 259	Nov. 18, 2022, 3:53 p.m.	Feb. 9, 2024, 9:58 a.m.
260	NORTH CENTRAL	MARINA MEDICAL CENTRE	GeneXpert 260	June 27, 2022, 3:26 p.m.	Feb. 8, 2024, 12:29 p.m.
261	BUSOGA	KIGANDALO HC IV	GeneXpert 261	June 28, 2022, 3:42 p.m.	Feb. 8, 2024, 9:56 a.m.
262	NORTH CENTRAL	ST. FRANCIS NAGGALAMA HOSPITAL	GeneXpert 262	Feb. 5, 2024, 10:02 a.m.	Feb. 5, 2024, 4:03 p.m.
263	KARAMOJA	KOTIDO HC IV	GeneXpert 263	Sept. 11, 2023, 10:42 a.m.	Feb. 2, 2024, 7:01 p.m.
264	BUGISU	BUDUDA HOSPITAL	GeneXpert 264	June 13, 2022, 9:05 p.m.	Jan. 31, 2024, 11:49 a.m.
265	SOUTH CENTRAL	MILDMAY UGANDA HOSPITAL	GeneXpert 265	June 21, 2022, 1:18 p.m.	Jan. 24, 2024, 1:18 p.m.
266	WEST NILE	OBONGI HC IV	GeneXpert 266	Dec. 31, 2022, 3:18 p.m.	Dec. 13, 2023, 4:58 p.m.
267	WEST NILE	MUNGULA HC IV	GeneXpert 267	July 13, 2022, 7:01 p.m.	Nov. 29, 2023, 2:42 p.m.
268	BUGISU	KAPCHORWA HOSPITAL	GeneXpert 268	Oct. 27, 2023, 8:16 a.m.	Nov. 27, 2023, 5:08 p.m.
269	KAMPALA	KIRUDDU NATIONAL REFERRAL HOSPITAL	GeneXpert 269	Nov. 28, 2022, 1 p.m.	Nov. 14, 2023, 1:30 p.m.
270	ACHOLI	GULU MILITARY HOSPITAL	GeneXpert 270	July 18, 2022, 9:35 a.m.	Nov. 13, 2023, 2:01 p.m.
271	ANKOLE	NAKIVALE HC III	GeneXpert 271	Nov. 28, 2022, 12:24 p.m.	Nov. 13, 2023, 12:54 a.m.
272	BUGISU	BUDADIRI HC IV	GeneXpert 272	Oct. 4, 2022, 11:39 a.m.	Nov. 11, 2023, 10:16 a.m.
273	KAMPALA	NTRL BUTABIKA	GeneXpert 273	June 8, 2022, 2:45 p.m.	Oct. 30, 2023, 3:35 p.m.
274	KAMPALA	NAGURU R.R HOSPITAL	GeneXpert 274	May 14, 2022, 10:58 p.m.	Oct. 28, 2023, 5:48 a.m.
275	TESO	KUMI (ONGINO) HOSPITAL	GeneXpert 275	July 14, 2022, 1:30 p.m.	Oct. 17, 2023, 12:59 p.m.
276	BUNYORO	KIRYANDONGO HOSPITAL	GeneXpert 276	June 20, 2022, 1:15 p.m.	Aug. 11, 2023, 12:58 p.m.
277	SOUTH CENTRAL	KYANAMUKAAKA HC IV	GeneXpert 277	June 24, 2022, 4:36 p.m.	July 25, 2023, 10:57 a.m.
278	KAMPALA	MULAGO NRH - WARD 5&6(TB WARD)	GeneXpert 278	July 21, 2023, 8:44 a.m.	July 21, 2023, 8:45 a.m.
279	ANKOLE	EPICENTRE MBARARA	GeneXpert 279	July 12, 2023, 9:37 a.m.	July 12, 2023, 9:37 a.m.
280	KAMPALA	MULAGO NRH - WARD 5&6(TB WARD)	GeneXpert 280	July 7, 2023, 12:33 p.m.	July 7, 2023, 2:41 p.m.
281	WEST NILE	MARACHA HC IV	GeneXpert 281	Nov. 30, 2022, 11:28 a.m.	June 13, 2023, 11:52 a.m.
282	BUKEDI	BUTEBO HC IV	GeneXpert 282	May 17, 2022, 2:50 p.m.	June 7, 2023, 3:24 p.m.
283	KIGEZI	BWINDI COMMUNITY HOSPITAL	GeneXpert 283	June 23, 2022, 9:24 a.m.	May 16, 2023, 5:39 p.m.
284	LANGO	LIRA REGIONAL REFERRAL HOSPITAL	GeneXpert 284	May 9, 2023, 6:15 p.m.	May 9, 2023, 6:16 p.m.
285	WEST NILE	DZAIPI HC III	GeneXpert 285	Nov. 28, 2022, 1:38 p.m.	April 17, 2023, 10:59 a.m.
286	BUKEDI	BUDAKA HC IV	GeneXpert 286	June 8, 2022, 2:32 p.m.	March 31, 2023, 6:50 p.m.
287	BUKEDI	MULANDA HC IV	GeneXpert 287	Feb. 21, 2023, 4:26 p.m.	Feb. 21, 2023, 4:33 p.m.
288	NORTH CENTRAL	MALANGALA HC III	GeneXpert 288	Nov. 7, 2022, 11:56 a.m.	Feb. 17, 2023, 9:46 a.m.
289	ANKOLE	KIRUHURA HC IV	GeneXpert 289	July 7, 2022, 5:14 p.m.	Feb. 2, 2023, 9:22 a.m.
290	NORTH CENTRAL	NAKASEKE HOSPITAL	GeneXpert 290	Sept. 22, 2022, 10:58 a.m.	Jan. 3, 2023, 12:28 p.m.
291	NORTH CENTRAL	BUSANA HC III	GeneXpert 291	July 15, 2022, 9:17 a.m.	Dec. 1, 2022, 2:48 p.m.
292	Kigezi	Nyamirama HCIII	GeneXpert 292	Nov. 30, 2022, 4:22 p.m.	Nov. 30, 2022, 4:37 p.m.
293	TOORO	NYAHUKA HC IV	GeneXpert 293	June 20, 2022, 1:08 p.m.	Nov. 30, 2022, 1:59 p.m.
294	NORTH CENTRAL	BISHOP ASCILI HOSPITAL	GeneXpert 294	July 13, 2022, 4:13 p.m.	Nov. 30, 2022, 1:16 p.m.
295	NORTH CENTRAL	NAZIGO HC III	GeneXpert 295	July 15, 2022, 10:44 a.m.	Nov. 28, 2022, 6:27 p.m.
296	KARAMOJA	KAABONG HOSPITAL	GeneXpert 296	July 13, 2022, 10:17 a.m.	Nov. 17, 2022, 4:13 p.m.
297	CENTRAL	CTRL	GeneXpert 297	Nov. 4, 2022, 2:04 p.m.	Nov. 15, 2022, 5:03 p.m.
298	NORTH CENTRAL	BBAALE HC IV	GeneXpert 298	July 14, 2022, 6:04 p.m.	Oct. 24, 2022, 7:24 p.m.
299	KAMPALA	TB Mobile Clinic	GeneXpert 299	Oct. 24, 2022, 4:28 p.m.	Oct. 24, 2022, 4:41 p.m.
300	ACHOLI	ACHOL PII MILITARY HCIV GXIV 816619	GeneXpert 300	June 14, 2022, 1:11 p.m.	Oct. 17, 2022, 3:57 p.m.
301	NORTH CENTRAL	KIBOGA HOSPITAL	GeneXpert 301	June 27, 2022, 3:19 p.m.	Sept. 19, 2022, 1:08 p.m.
302	BUNYORO	KIKUUBE HC IV	GeneXpert 302	June 24, 2022, 4:55 p.m.	Aug. 22, 2022, 7 p.m.
303	NORTH CENTRAL	LUGASA HC III	GeneXpert 303	July 14, 2022, 5:11 p.m.	July 27, 2022, 10:30 a.m.
304	NORTH CENTRAL	KIGANDA HC IV	GeneXpert 304	July 11, 2022, 3:50 p.m.	July 11, 2022, 4:12 p.m.
305	BUSOGA	MAYUGE HC IV	GeneXpert 305	June 29, 2022, 2:03 p.m.	June 29, 2022, 2:24 p.m.
306	KAMPALA	AIDS INFORMATION CENTRE (KAMPALA) SPECIAL CLINIC	GeneXpert 306	June 24, 2022, 2:31 p.m.	June 24, 2022, 2:39 p.m.
307	KAMPALA	Mycobacteriology Lab-Makerere	GeneXpert 307	June 20, 2022, 2:38 p.m.	June 21, 2022, 8:29 a.m.
